# Supplementary material for: A Positive Feedback Loop Links Opposing Functions of P-TEFb/Cdk9 and Histone H2B Ubiquitylation to Regulate Transcript Elongation in Fission Yeast
Source: PLoS Genet. 2012 Aug 2;8(8):e1002822. doi: 10.1371/journal.pgen.1002822 (PMC3410854; doi:10.1371/journal.pgen.1002822)
Supplement: Dataset S1 — Microarray data for ChIP-chip performed with a H2Bub1 antibody (wild-type) and a RNAPII antibody (wild-type and htb1-K119R). (ZIP) [file pgen.1002822.s001.zip › Dataset S1.bed]

track type=wiggle_0 name="H2Bub1_2rep" description="H2Bub1_2rep__S.pombe.Jul08onSep04_FullCoord_log2_ratio" visibility=full color=255,100,0 priority=50 group=user autoScale=off maxHeightPixels=128:64:16 graphType=bar yLineMark=1 yLineOnOff=on windowingFunction=mean viewLimits=-3:3 gridDefault=on
chr1	162	221	-2.65272
chr1	617	676	-2.47556
chr1	1467	1526	-3.00122
chr1	1742	1799	-3.05561
chr1	2114	2172	-3.16929
chr1	2333	2377	-2.94734
chr1	2975	3026	-2.94018
chr1	3261	3320	-3.15927
chr1	3676	3734	-2.94262
chr1	3903	3962	-2.64025
chr1	4207	4266	-3.18310
chr1	4424	4483	-3.11624
chr1	4785	4844	-2.30866
chr1	4966	5024	-2.33331
chr1	5206	5265	-3.09164
chr1	5548	5607	-2.83217
chr1	5867	5926	-1.55071
chr1	6231	6290	-2.24664
chr1	6478	6537	0.00701
chr1	6787	6846	-1.70550
chr1	7055	7114	-2.20773
chr1	7371	7426	-2.79855
chr1	7576	7634	-2.39389
chr1	7840	7899	-2.39291
chr1	8129	8174	-2.36930
chr1	8301	8359	-2.61419
chr1	12432	12490	-1.66625
chr1	12852	12906	-2.11562
chr1	13031	13090	-1.96257
chr1	13298	13357	-1.20308
chr1	13505	13564	-1.49295
chr1	13830	13889	-1.84423
chr1	14053	14112	-0.83008
chr1	14278	14337	-1.05217
chr1	14666	14725	-0.31875
chr1	14929	14988	0.15772
chr1	15223	15282	-0.40717
chr1	15551	15610	-0.92196
chr1	22038	22097	0.01620
chr1	22274	22330	-0.70375
chr1	22618	22677	-0.96531
chr1	22813	22872	-1.34118
chr1	23075	23133	-1.03234
chr1	23242	23301	0.04142
chr1	37275	37334	-0.93294
chr1	50235	50294	-0.52220
chr1	50573	50632	-0.79084
chr1	50901	50960	-0.56964
chr1	51080	51139	-0.51078
chr1	51463	51522	-1.06308
chr1	51643	51702	0.02444
chr1	51879	51938	-0.09320
chr1	52099	52158	-0.71724
chr1	52290	52349	-0.75310
chr1	52710	52769	0.01765
chr1	52984	53043	0.61613
chr1	53201	53260	0.28544
chr1	53517	53576	0.09412
chr1	53839	53897	-0.03890
chr1	54067	54124	-0.26431
chr1	54449	54508	-0.69809
chr1	54844	54903	-0.13152
chr1	55051	55110	-0.70749
chr1	55287	55346	-1.53224
chr1	55747	55806	0.35671
chr1	56084	56143	-0.19167
chr1	58612	58671	0.33518
chr1	58816	58875	-0.03712
chr1	59337	59396	-1.92737
chr1	59618	59676	-1.59435
chr1	59928	59987	-1.66326
chr1	60146	60205	-1.31603
chr1	60384	60443	-0.27786
chr1	61307	61365	0.10233
chr1	61568	61627	0.09445
chr1	61781	61840	-0.15074
chr1	62016	62075	0.15526
chr1	62338	62397	-0.87063
chr1	62683	62742	-0.13375
chr1	62928	62987	-1.69840
chr1	63160	63219	0.00859
chr1	63843	63902	-0.36662
chr1	64233	64292	-1.45584
chr1	64640	64699	-0.49732
chr1	64805	64864	-1.05411
chr1	65045	65104	-1.79430
chr1	65357	65416	-0.78274
chr1	65699	65758	-0.78698
chr1	65871	65930	-1.05597
chr1	66248	66307	-1.50286
chr1	66683	66742	-1.15543
chr1	66980	67030	-0.02072
chr1	67232	67291	0.11083
chr1	67471	67528	0.05908
chr1	67793	67852	0.20792
chr1	67994	68053	0.06009
chr1	68420	68479	0.33608
chr1	68823	68882	-0.43141
chr1	69182	69241	-0.42380
chr1	69483	69541	-0.40283
chr1	69750	69809	0.11578
chr1	70137	70196	0.06365
chr1	70483	70542	0.10558
chr1	70921	70980	-0.64740
chr1	71173	71231	0.07333
chr1	71379	71438	-0.94023
chr1	71872	71931	-0.76786
chr1	72061	72120	0.50292
chr1	72271	72330	0.38871
chr1	72455	72514	0.35392
chr1	72711	72770	-0.00467
chr1	72935	72994	-0.36774
chr1	73215	73274	0.11355
chr1	73578	73637	-1.45367
chr1	74144	74203	-1.22892
chr1	74516	74575	-0.71048
chr1	74898	74957	-1.99143
chr1	75225	75284	-0.09201
chr1	75460	75519	-0.78445
chr1	75727	75786	-0.77975
chr1	75900	75959	-1.88940
chr1	76104	76163	-1.31058
chr1	76324	76383	-1.36990
chr1	76636	76693	-0.72332
chr1	76868	76927	-0.67789
chr1	77159	77218	-0.41920
chr1	77478	77537	-0.89448
chr1	78375	78434	-0.50944
chr1	78635	78694	-1.76095
chr1	78803	78862	-1.47628
chr1	78985	79042	-1.70536
chr1	79322	79381	-1.00957
chr1	79577	79636	-0.85322
chr1	79884	79943	-0.31988
chr1	80335	80394	-0.33614
chr1	80723	80782	-1.06911
chr1	81033	81092	-0.85243
chr1	81209	81268	-1.40710
chr1	81394	81453	-1.17115
chr1	81632	81691	-0.92318
chr1	81864	81923	-0.79392
chr1	82297	82356	-0.60390
chr1	82522	82581	-0.73228
chr1	82769	82828	-1.60001
chr1	83150	83208	-0.41627
chr1	83584	83643	-0.59399
chr1	83833	83892	-0.57594
chr1	84106	84163	-1.66432
chr1	84384	84441	-1.87061
chr1	84613	84672	-1.54540
chr1	85114	85173	-1.33264
chr1	85454	85513	-2.08038
chr1	85700	85759	-0.58110
chr1	85873	85932	0.07855
chr1	86351	86410	-0.83805
chr1	86696	86755	-1.88059
chr1	87073	87129	-2.12619
chr1	87388	87444	-0.75817
chr1	87673	87732	-0.42631
chr1	87845	87903	-0.36380
chr1	88028	88085	-1.26567
chr1	88231	88290	-0.95460
chr1	88910	88969	-0.85083
chr1	89076	89135	-0.45289
chr1	89427	89482	-1.45469
chr1	89727	89782	-1.89508
chr1	89901	89959	-2.45888
chr1	90085	90142	-2.22974
chr1	90598	90657	-2.09195
chr1	90763	90822	-2.47568
chr1	90943	91002	-1.99196
chr1	91360	91419	-0.44458
chr1	91606	91665	0.07040
chr1	91773	91832	0.44339
chr1	91970	92029	-0.21984
chr1	92244	92303	-0.86967
chr1	92584	92643	0.41875
chr1	92785	92844	-0.24284
chr1	93059	93118	-0.65140
chr1	93342	93400	-0.45272
chr1	93808	93865	-0.82493
chr1	93999	94058	-0.47728
chr1	94277	94332	-0.95288
chr1	94685	94744	-0.48067
chr1	95272	95331	0.04871
chr1	95598	95656	-0.41118
chr1	95780	95839	-0.16562
chr1	96051	96110	-0.85611
chr1	96376	96435	-1.25534
chr1	96896	96955	-0.62083
chr1	97276	97326	-2.14573
chr1	97523	97582	-0.97591
chr1	97730	97789	-0.63832
chr1	97922	97981	-2.57125
chr1	98114	98173	-1.58466
chr1	99417	99476	-0.71249
chr1	99817	99876	0.00845
chr1	100389	100448	-0.19335
chr1	100602	100661	0.07924
chr1	100830	100889	0.11497
chr1	101159	101218	-0.35365
chr1	101422	101480	-0.48459
chr1	101702	101759	-0.77407
chr1	101968	102023	-0.39438
chr1	102144	102203	0.33647
chr1	102355	102414	-0.04016
chr1	102697	102756	0.16285
chr1	102994	103049	0.28158
chr1	103272	103324	-0.11275
chr1	103468	103520	-0.02818
chr1	103643	103692	0.40456
chr1	104046	104101	0.50999
chr1	104412	104471	0.40551
chr1	104697	104756	0.52041
chr1	105011	105069	0.62142
chr1	105443	105502	-0.25403
chr1	105716	105775	-0.33274
chr1	105926	105985	-0.24200
chr1	106252	106311	-1.90346
chr1	106571	106630	-1.89438
chr1	106803	106862	-1.08943
chr1	107087	107146	-0.68955
chr1	107272	107331	-0.52676
chr1	107573	107632	0.38128
chr1	107756	107814	-0.12453
chr1	108116	108175	-0.96692
chr1	108576	108635	0.09763
chr1	108831	108890	0.30276
chr1	109149	109204	-0.08088
chr1	109555	109614	-0.32856
chr1	109781	109839	-1.21861
chr1	110129	110188	-0.94793
chr1	110371	110430	-0.88151
chr1	110699	110757	0.02865
chr1	111017	111075	0.25397
chr1	111260	111319	-0.23939
chr1	111471	111530	-0.10749
chr1	111865	111924	-0.35305
chr1	112100	112159	-0.89211
chr1	112310	112369	-1.23936
chr1	112625	112682	-1.19920
chr1	112952	113011	-1.03712
chr1	113129	113188	-1.18209
chr1	113457	113516	0.50430
chr1	113621	113680	0.29894
chr1	113884	113942	-0.35212
chr1	114122	114181	-0.22830
chr1	114496	114555	0.33725
chr1	114676	114735	0.31896
chr1	114925	114984	0.69763
chr1	115190	115249	0.62192
chr1	115370	115429	0.60684
chr1	115547	115603	0.20945
chr1	115711	115770	0.83663
chr1	115962	116021	0.03908
chr1	116189	116247	0.08063
chr1	116419	116470	0.10868
chr1	116701	116760	-0.32421
chr1	116869	116928	-0.64614
chr1	117160	117218	-0.15374
chr1	117354	117412	0.14333
chr1	117557	117616	-0.31585
chr1	118053	118111	-0.00511
chr1	118383	118442	-0.82896
chr1	118577	118633	-0.74846
chr1	118742	118800	-0.68494
chr1	118912	118969	-0.54035
chr1	119179	119238	0.03740
chr1	119411	119469	-0.24175
chr1	119703	119761	-0.10681
chr1	119956	120015	0.12659
chr1	120172	120228	0.05393
chr1	120525	120584	-0.31576
chr1	120892	120949	-0.23247
chr1	121149	121208	0.37006
chr1	121493	121552	-0.33340
chr1	121753	121812	-0.31207
chr1	122074	122133	-0.64954
chr1	122394	122453	-0.29870
chr1	122579	122638	-0.51587
chr1	122919	122978	-0.67964
chr1	123259	123317	-0.10373
chr1	123723	123782	-0.00107
chr1	123920	123978	-0.65935
chr1	124137	124196	-0.83512
chr1	124414	124473	-0.83082
chr1	124836	124895	1.24738
chr1	125004	125063	0.02074
chr1	125283	125342	-0.70942
chr1	125707	125766	-0.42340
chr1	125901	125960	-0.44852
chr1	126136	126195	-0.44224
chr1	126577	126631	-1.38887
chr1	126785	126844	-0.99904
chr1	126952	127009	-1.07655
chr1	127159	127214	-0.92607
chr1	127425	127484	-0.68350
chr1	127760	127819	-0.95201
chr1	128200	128257	-0.57624
chr1	128527	128586	-0.52514
chr1	128812	128870	-0.75425
chr1	129075	129134	-0.34767
chr1	129433	129492	-0.19165
chr1	129752	129811	-0.32708
chr1	130179	130236	0.01181
chr1	130421	130480	-0.79570
chr1	130747	130806	-1.37982
chr1	131519	131576	0.14431
chr1	131896	131955	-0.14577
chr1	132099	132158	-0.10142
chr1	132327	132379	-0.44999
chr1	132542	132598	-1.01427
chr1	132744	132803	-0.69712
chr1	133078	133136	-1.03107
chr1	133292	133351	-0.52003
chr1	133560	133619	-0.82523
chr1	133822	133881	-0.88808
chr1	134215	134273	-0.97813
chr1	134385	134444	-0.45553
chr1	134627	134684	-1.05556
chr1	134996	135055	-0.71269
chr1	135236	135295	-0.67677
chr1	135510	135567	-0.96227
chr1	135685	135741	-0.89105
chr1	135867	135924	-0.72778
chr1	136069	136128	-0.13186
chr1	136242	136301	-0.17742
chr1	136628	136687	-0.47499
chr1	136864	136923	-1.04956
chr1	137042	137099	0.05202
chr1	137226	137283	0.07885
chr1	137421	137480	0.04622
chr1	137625	137683	-0.01563
chr1	138007	138064	-0.10654
chr1	138278	138335	-0.30815
chr1	138555	138609	-0.70726
chr1	138849	138908	-0.27258
chr1	139041	139099	-0.19249
chr1	139284	139343	-0.50358
chr1	139547	139606	-0.86075
chr1	139719	139778	-1.14727
chr1	139920	139979	-0.56402
chr1	140357	140416	-0.85285
chr1	140834	140889	-0.75669
chr1	141129	141184	-0.74756
chr1	141484	141543	0.59811
chr1	141856	141914	0.15599
chr1	142077	142135	0.67014
chr1	142266	142325	0.41127
chr1	142436	142495	0.01602
chr1	142711	142770	0.12936
chr1	143002	143061	-0.22926
chr1	143176	143235	-0.27711
chr1	143349	143408	-0.55784
chr1	143706	143765	-0.43240
chr1	144032	144091	-0.65564
chr1	144231	144290	-0.64487
chr1	144480	144539	-0.62409
chr1	144650	144709	-0.91880
chr1	144885	144944	-0.59844
chr1	145054	145113	-0.59316
chr1	145437	145495	0.71170
chr1	145747	145806	-0.16511
chr1	145919	145978	-0.83760
chr1	146304	146362	-0.72481
chr1	146575	146630	-0.81960
chr1	146943	147002	-0.97320
chr1	147305	147364	-0.76388
chr1	147536	147595	-1.00123
chr1	147854	147913	0.13915
chr1	148341	148399	-0.87835
chr1	148718	148777	-1.03494
chr1	148999	149058	-0.28448
chr1	149326	149385	-1.18663
chr1	149620	149679	-0.51731
chr1	149819	149878	0.10296
chr1	149995	150054	-0.25008
chr1	150249	150308	-0.74606
chr1	150459	150518	-0.43787
chr1	150756	150815	-0.16720
chr1	151022	151080	-1.26180
chr1	151239	151297	-0.96339
chr1	151619	151678	-0.61892
chr1	151924	151978	0.38110
chr1	152153	152212	-0.23724
chr1	152325	152384	0.23070
chr1	152804	152863	0.70785
chr1	153088	153147	0.00678
chr1	153294	153353	-0.05990
chr1	153480	153539	0.34814
chr1	153720	153779	0.21039
chr1	154138	154197	-0.56723
chr1	154412	154471	-1.04197
chr1	154749	154808	-0.72102
chr1	154923	154981	-0.81326
chr1	155132	155191	-0.90507
chr1	155414	155473	-0.93672
chr1	155620	155679	-0.41363
chr1	155932	155991	-0.83411
chr1	156263	156322	-0.24792
chr1	156596	156655	-0.57430
chr1	156829	156884	-0.83061
chr1	157159	157218	-0.27378
chr1	157338	157397	-0.11984
chr1	157566	157624	0.06806
chr1	157781	157837	-0.59097
chr1	158031	158087	-0.42294
chr1	158296	158353	-0.30916
chr1	158693	158752	0.10747
chr1	158914	158973	1.23366
chr1	159172	159231	-0.35772
chr1	159512	159571	0.47643
chr1	159797	159856	-0.11439
chr1	160090	160149	-0.53658
chr1	160396	160455	-0.21490
chr1	160644	160701	-0.82775
chr1	161129	161188	0.09673
chr1	161350	161408	-0.01553
chr1	161522	161578	-0.37944
chr1	161768	161827	-0.54188
chr1	162002	162058	-0.74648
chr1	162200	162257	-0.65446
chr1	162474	162533	-0.88272
chr1	162701	162760	-0.15824
chr1	162876	162935	-0.10652
chr1	163255	163313	-0.85483
chr1	163520	163579	-0.70981
chr1	163801	163860	-0.01135
chr1	164027	164083	-0.73432
chr1	164346	164405	-0.69895
chr1	164669	164728	-0.65032
chr1	164880	164939	-1.12979
chr1	165078	165137	-1.06778
chr1	165337	165396	-0.56399
chr1	165566	165625	-1.08372
chr1	165760	165819	-0.76908
chr1	166129	166188	-1.71132
chr1	166332	166391	-1.33137
chr1	166577	166636	-1.10495
chr1	166807	166866	0.73333
chr1	167081	167140	0.35472
chr1	167396	167453	0.37446
chr1	167736	167794	-0.12036
chr1	167972	168031	0.30352
chr1	168161	168220	0.40348
chr1	168590	168649	0.54673
chr1	168758	168817	0.51759
chr1	169011	169070	-0.43964
chr1	169253	169312	-0.00133
chr1	169480	169539	0.40717
chr1	169766	169821	1.16762
chr1	170002	170061	0.70212
chr1	170167	170226	0.86290
chr1	170346	170405	1.06289
chr1	170711	170770	1.44327
chr1	170959	171018	0.92752
chr1	171241	171300	0.17156
chr1	171609	171668	0.09022
chr1	171962	172021	0.10232
chr1	172155	172212	-0.48666
chr1	172380	172439	0.02450
chr1	172585	172644	0.33835
chr1	172820	172879	0.03584
chr1	173064	173123	0.04382
chr1	173359	173418	-0.53450
chr1	173889	173947	-0.40931
chr1	174128	174187	0.14602
chr1	174397	174456	0.03370
chr1	174642	174701	0.33740
chr1	175050	175104	0.44646
chr1	175415	175474	0.58425
chr1	175838	175897	1.13159
chr1	176015	176072	1.08417
chr1	176329	176380	1.14462
chr1	176543	176595	1.01853
chr1	176706	176765	1.48677
chr1	176898	176957	0.31940
chr1	177078	177137	0.19190
chr1	177424	177483	-0.20237
chr1	177655	177714	-0.55174
chr1	177901	177960	-0.30724
chr1	178141	178200	-0.28678
chr1	178371	178430	-0.12841
chr1	178718	178776	-0.46153
chr1	179011	179070	-0.79413
chr1	179259	179318	-0.89520
chr1	179681	179740	-0.86565
chr1	179919	179977	-0.78837
chr1	180257	180316	-0.54857
chr1	180568	180627	-0.58586
chr1	181115	181174	-0.00331
chr1	181573	181632	1.04444
chr1	181882	181941	0.90001
chr1	182056	182115	0.46292
chr1	182357	182416	-0.05894
chr1	182601	182660	-0.34166
chr1	182781	182837	-0.40719
chr1	183126	183182	-0.23771
chr1	183476	183535	0.24864
chr1	183751	183810	0.24037
chr1	184208	184267	-0.06661
chr1	184527	184586	-0.42606
chr1	184846	184905	0.08256
chr1	185076	185135	-0.28195
chr1	185242	185301	-0.13339
chr1	185513	185572	0.21182
chr1	186052	186111	0.53420
chr1	186218	186277	0.12111
chr1	186391	186449	0.17146
chr1	186711	186770	1.06093
chr1	186957	187016	0.88150
chr1	187237	187296	0.34390
chr1	187566	187625	0.58766
chr1	188090	188144	0.92954
chr1	188267	188323	0.91478
chr1	188484	188543	1.53806
chr1	188931	188990	0.15737
chr1	189383	189442	-0.41952
chr1	189882	189940	-0.81578
chr1	190048	190104	-0.97057
chr1	190306	190363	-1.41613
chr1	190553	190611	-1.15538
chr1	190741	190800	-0.86714
chr1	191066	191125	0.21949
chr1	191399	191458	0.19300
chr1	191758	191817	0.46085
chr1	192147	192203	-0.26779
chr1	192345	192404	-0.23690
chr1	192510	192569	-0.45178
chr1	192710	192769	0.01986
chr1	192970	193029	0.60866
chr1	193207	193263	0.57617
chr1	193784	193839	0.14229
chr1	194075	194129	0.53567
chr1	194311	194368	0.89347
chr1	194636	194691	0.77055
chr1	194881	194935	1.48822
chr1	195188	195247	-0.27227
chr1	195554	195613	-0.52445
chr1	195884	195941	-0.63870
chr1	196057	196116	-0.64911
chr1	196361	196420	0.00813
chr1	196681	196740	-0.05205
chr1	196862	196921	0.27616
chr1	197219	197277	-0.46393
chr1	197537	197596	-0.61514
chr1	197857	197916	-0.30086
chr1	198180	198239	-0.65476
chr1	198459	198517	-0.83119
chr1	198793	198851	-0.34307
chr1	198963	199022	-0.14662
chr1	199289	199348	0.10095
chr1	199680	199739	0.38101
chr1	199912	199971	0.70209
chr1	200868	200925	0.56639
chr1	201284	201343	1.38275
chr1	201492	201551	1.02844
chr1	201668	201727	1.08868
chr1	201914	201973	0.72288
chr1	202217	202273	0.34880
chr1	202878	202937	0.03775
chr1	203099	203158	0.14713
chr1	203609	203668	-0.62113
chr1	203852	203911	-0.00342
chr1	204147	204206	-0.61700
chr1	204493	204552	-0.00400
chr1	204928	204987	-0.47817
chr1	205098	205157	-0.38491
chr1	205363	205422	0.06901
chr1	205706	205765	0.28673
chr1	205992	206050	0.43091
chr1	206176	206235	0.00359
chr1	206422	206481	-0.41928
chr1	206786	206844	-0.97018
chr1	206957	207014	-0.14114
chr1	207420	207479	0.49044
chr1	207623	207682	0.47508
chr1	207869	207927	0.45914
chr1	208057	208116	0.69637
chr1	208229	208285	0.99797
chr1	208636	208695	1.15082
chr1	208866	208925	0.99480
chr1	209176	209235	0.86484
chr1	209416	209475	-0.22889
chr1	210176	210235	0.55224
chr1	210344	210401	0.08824
chr1	210524	210582	-0.15790
chr1	210857	210916	-0.04586
chr1	211154	211210	0.16187
chr1	211339	211398	0.56685
chr1	211735	211794	0.62447
chr1	212063	212122	0.98481
chr1	212372	212431	0.88416
chr1	212617	212676	0.07561
chr1	212939	212998	0.25915
chr1	213229	213288	-0.15642
chr1	213405	213460	-0.15316
chr1	213949	214007	0.79533
chr1	214438	214497	-0.09675
chr1	214774	214833	-0.87022
chr1	214942	215001	-0.55633
chr1	215156	215213	-0.59002
chr1	215330	215389	-0.62168
chr1	215515	215569	-1.29649
chr1	215701	215760	-0.81759
chr1	216035	216094	-0.73018
chr1	216219	216278	-0.45221
chr1	216409	216463	0.03028
chr1	216660	216719	0.02151
chr1	216882	216940	0.94616
chr1	217063	217122	0.90810
chr1	217347	217406	1.07398
chr1	217577	217636	1.05834
chr1	217902	217961	0.93949
chr1	218232	218291	0.92131
chr1	218471	218530	0.91856
chr1	218731	218790	0.86518
chr1	218899	218958	0.68812
chr1	219092	219151	0.18918
chr1	219395	219454	0.14507
chr1	219569	219627	-0.23666
chr1	219799	219855	-0.17163
chr1	220292	220351	0.18024
chr1	220551	220610	0.38573
chr1	220856	220915	-0.18016
chr1	221141	221198	-0.28394
chr1	221381	221438	0.07730
chr1	221598	221657	0.10780
chr1	221865	221922	0.27958
chr1	222137	222190	0.61004
chr1	222410	222469	0.69336
chr1	222955	223013	0.01688
chr1	223127	223186	0.05769
chr1	223673	223732	-0.17070
chr1	223991	224050	-0.00067
chr1	224307	224365	0.09251
chr1	224645	224704	-0.01768
chr1	225208	225267	0.33854
chr1	225432	225488	-0.38443
chr1	225627	225686	0.44414
chr1	225837	225896	0.51210
chr1	226005	226064	0.64905
chr1	226271	226329	0.20538
chr1	226603	226661	0.20668
chr1	226898	226956	0.02765
chr1	227256	227315	0.37703
chr1	227562	227620	-0.24891
chr1	227906	227965	0.44132
chr1	228092	228151	0.50817
chr1	228337	228394	-0.28452
chr1	228561	228620	0.02256
chr1	228755	228814	0.82174
chr1	229088	229147	0.63722
chr1	229413	229470	0.48714
chr1	229732	229790	0.44924
chr1	229933	229989	0.39653
chr1	230194	230253	-0.01489
chr1	230430	230489	-0.44669
chr1	230744	230803	-0.33741
chr1	230956	231015	-0.55050
chr1	231358	231417	-0.54790
chr1	231648	231705	-0.10735
chr1	231862	231921	0.42749
chr1	232105	232164	0.87499
chr1	232328	232387	1.02397
chr1	232596	232655	1.41917
chr1	232777	232834	0.47404
chr1	233118	233173	0.54483
chr1	233335	233392	0.40560
chr1	233601	233660	0.03480
chr1	233826	233885	0.50138
chr1	234085	234144	0.07634
chr1	234312	234370	-0.38294
chr1	234593	234652	-0.76742
chr1	234846	234904	-0.79088
chr1	235070	235129	-0.58953
chr1	235397	235456	0.00576
chr1	235681	235740	-0.29244
chr1	235846	235902	-0.24193
chr1	236067	236126	0.39667
chr1	236251	236310	0.32449
chr1	236503	236562	1.58521
chr1	236679	236738	0.99709
chr1	237031	237090	0.81778
chr1	237370	237429	-0.60215
chr1	237736	237793	-0.90263
chr1	238107	238166	0.00019
chr1	238381	238439	0.13628
chr1	238628	238685	0.12297
chr1	238844	238903	0.66245
chr1	239158	239216	0.42951
chr1	239366	239425	0.45027
chr1	239572	239631	0.59151
chr1	239868	239927	-0.50669
chr1	240267	240326	0.17401
chr1	240835	240894	0.42566
chr1	241235	241294	0.28842
chr1	241602	241661	0.42127
chr1	241901	241960	-0.11807
chr1	242124	242183	-0.37474
chr1	242380	242439	-0.48917
chr1	242577	242632	-0.53101
chr1	242809	242868	-0.62125
chr1	243018	243077	-0.36013
chr1	243330	243389	-0.29644
chr1	243670	243729	-0.32311
chr1	244031	244090	-0.15259
chr1	244205	244264	-0.32430
chr1	244386	244445	-0.35435
chr1	245354	245413	0.01900
chr1	245542	245601	0.16430
chr1	245839	245898	0.13626
chr1	246080	246139	0.64788
chr1	246269	246328	0.29768
chr1	246607	246666	0.12532
chr1	246826	246885	0.08928
chr1	247206	247265	0.32939
chr1	247401	247460	0.76178
chr1	247748	247806	0.62660
chr1	248020	248074	-0.34197
chr1	248379	248438	-0.62703
chr1	248925	248984	0.48287
chr1	249177	249233	-0.13984
chr1	249456	249515	0.04951
chr1	249738	249797	-0.67410
chr1	249995	250054	0.00418
chr1	250321	250380	-0.69198
chr1	250678	250735	-0.14638
chr1	250912	250971	0.05442
chr1	251092	251151	-0.22650
chr1	251411	251470	-0.07408
chr1	251603	251662	0.12752
chr1	251818	251877	0.29978
chr1	252533	252592	0.45443
chr1	253103	253159	0.55727
chr1	253282	253341	1.08612
chr1	253464	253523	0.73748
chr1	253681	253740	0.87260
chr1	253907	253966	1.42177
chr1	254358	254417	0.69773
chr1	254573	254631	0.78152
chr1	254975	255031	-0.57017
chr1	255181	255240	-0.91089
chr1	255396	255455	-0.43703
chr1	255584	255643	-0.30303
chr1	255754	255813	-0.76743
chr1	256054	256112	-1.42717
chr1	256478	256537	-0.57926
chr1	256798	256857	-0.36290
chr1	257000	257058	-0.38422
chr1	257282	257341	0.17327
chr1	257718	257777	0.04345
chr1	258009	258068	0.36420
chr1	258346	258402	0.29289
chr1	258577	258631	0.20366
chr1	258740	258799	-0.18402
chr1	258918	258975	-0.27571
chr1	259240	259299	-0.23656
chr1	259481	259540	0.00996
chr1	259688	259747	0.19182
chr1	259917	259975	0.88300
chr1	260221	260279	0.63038
chr1	260470	260529	0.51936
chr1	260883	260942	0.46240
chr1	261224	261283	0.43938
chr1	261528	261587	0.57067
chr1	261785	261843	0.07137
chr1	262052	262111	0.00489
chr1	262330	262389	0.09656
chr1	262546	262605	0.31414
chr1	262800	262859	-0.10588
chr1	263047	263105	-0.03725
chr1	263257	263315	-0.19265
chr1	263506	263563	-0.19972
chr1	263739	263798	-0.25646
chr1	264138	264197	-0.01873
chr1	264379	264438	0.07291
chr1	264613	264672	-0.24729
chr1	264842	264901	-0.38322
chr1	265013	265072	-0.05121
chr1	265351	265410	0.08271
chr1	265627	265686	0.20749
chr1	265795	265852	0.75843
chr1	265968	266027	-0.04500
chr1	266228	266287	-0.10257
chr1	266524	266583	-0.10288
chr1	267031	267090	0.26102
chr1	267471	267530	0.06299
chr1	267730	267789	-0.18118
chr1	267921	267980	0.01474
chr1	268098	268157	0.07514
chr1	268397	268456	0.10324
chr1	268589	268646	-0.20936
chr1	268788	268847	-0.24458
chr1	269017	269076	-0.14476
chr1	269213	269272	-0.17919
chr1	269564	269622	-0.40593
chr1	269745	269804	0.27664
chr1	269963	270016	-0.52677
chr1	270210	270269	-0.16886
chr1	270375	270434	-0.12221
chr1	270550	270609	-0.23706
chr1	270791	270850	-0.30236
chr1	270989	271048	-0.12566
chr1	271325	271384	-0.58029
chr1	271501	271560	-0.41613
chr1	271855	271914	0.29399
chr1	272100	272158	0.15192
chr1	272371	272430	0.11903
chr1	272565	272624	-0.15888
chr1	272838	272897	0.06877
chr1	273136	273195	0.78656
chr1	273340	273399	0.10798
chr1	273644	273703	-0.75378
chr1	273883	273942	-0.60881
chr1	274157	274216	-0.40912
chr1	274569	274628	-0.60151
chr1	274874	274932	-0.67056
chr1	275094	275153	-0.44807
chr1	275377	275436	-0.46986
chr1	275669	275728	-0.02162
chr1	275908	275967	0.09964
chr1	276287	276346	0.25560
chr1	276540	276599	0.30952
chr1	276974	277033	0.28077
chr1	277146	277203	-0.18813
chr1	277699	277757	-0.36087
chr1	278241	278300	-0.49476
chr1	278630	278687	-0.59815
chr1	278836	278894	-0.49279
chr1	279325	279384	-0.02215
chr1	279612	279670	0.10186
chr1	279778	279837	0.05610
chr1	280035	280094	-0.43565
chr1	280250	280309	-0.36606
chr1	280430	280485	-0.39168
chr1	280701	280756	-0.22790
chr1	281003	281062	-0.12783
chr1	281381	281439	0.09575
chr1	281605	281664	0.47100
chr1	281878	281935	0.66791
chr1	282161	282220	0.19296
chr1	282447	282506	0.10789
chr1	282620	282679	0.78555
chr1	282827	282886	0.43787
chr1	283052	283108	-0.33957
chr1	283399	283458	0.05634
chr1	283739	283798	-0.36376
chr1	283955	284014	-0.56261
chr1	284189	284246	0.22416
chr1	284518	284577	0.09015
chr1	284688	284744	-0.19122
chr1	284955	285014	-0.27334
chr1	285158	285215	0.28225
chr1	285460	285519	0.58487
chr1	285773	285832	0.29128
chr1	285972	286031	0.10351
chr1	286268	286326	0.07328
chr1	286482	286541	-0.13942
chr1	286750	286809	-0.13430
chr1	286925	286983	-0.48457
chr1	287107	287166	0.17564
chr1	287506	287565	-0.17081
chr1	287755	287814	0.17471
chr1	288009	288068	0.33137
chr1	288190	288247	0.34885
chr1	288442	288501	0.13749
chr1	288627	288686	0.29766
chr1	288806	288865	0.36406
chr1	289048	289107	0.50166
chr1	289348	289407	0.18385
chr1	289647	289706	0.30445
chr1	289972	290031	0.29905
chr1	290332	290391	-0.37123
chr1	290598	290656	0.22904
chr1	290855	290914	0.79393
chr1	291272	291331	0.97372
chr1	291449	291508	0.82494
chr1	291721	291779	0.64334
chr1	291963	292022	0.13743
chr1	292369	292428	0.72728
chr1	292547	292606	0.35106
chr1	292851	292910	0.14256
chr1	293068	293127	0.85265
chr1	293341	293400	0.67513
chr1	293598	293657	0.87788
chr1	293916	293975	0.89587
chr1	294175	294234	0.95361
chr1	294516	294575	0.89514
chr1	294696	294755	1.25189
chr1	294877	294936	0.67343
chr1	295469	295528	0.73943
chr1	295638	295697	0.27506
chr1	295861	295920	-0.38135
chr1	296112	296171	-0.23237
chr1	296327	296383	-0.38981
chr1	296672	296731	-0.49222
chr1	297056	297115	-0.19888
chr1	297264	297323	0.14915
chr1	297791	297850	-0.35759
chr1	298003	298062	-0.27910
chr1	298171	298229	-0.22323
chr1	298360	298419	0.06118
chr1	298570	298629	-0.14872
chr1	298832	298889	-0.41940
chr1	299296	299355	0.15870
chr1	299588	299647	0.36085
chr1	299869	299928	0.15510
chr1	300039	300098	0.29586
chr1	300303	300362	0.44367
chr1	300609	300667	-0.55577
chr1	300967	301026	-0.50559
chr1	301302	301361	-0.12391
chr1	301476	301529	-0.26509
chr1	301697	301756	0.29618
chr1	302043	302102	0.23665
chr1	302375	302434	0.62391
chr1	302637	302696	0.71512
chr1	303106	303165	0.01687
chr1	303368	303427	0.07828
chr1	303611	303670	0.01218
chr1	303837	303896	0.12559
chr1	304016	304073	0.49540
chr1	304280	304338	-0.10062
chr1	304584	304643	-0.00025
chr1	304877	304936	-0.05476
chr1	305381	305440	0.45181
chr1	305674	305733	0.12351
chr1	306008	306067	0.15610
chr1	306224	306283	-0.00364
chr1	306450	306507	0.92470
chr1	306853	306912	0.43460
chr1	307064	307123	0.67165
chr1	307503	307562	0.62419
chr1	307724	307783	0.65578
chr1	307928	307983	0.33500
chr1	308122	308181	0.62900
chr1	308443	308502	0.47289
chr1	308612	308671	0.65946
chr1	308903	308962	0.60008
chr1	309088	309146	0.41444
chr1	309296	309355	0.08073
chr1	309603	309659	-0.44021
chr1	309828	309887	-0.07602
chr1	310009	310068	0.18909
chr1	310247	310306	-0.04261
chr1	310474	310533	0.09462
chr1	310771	310830	0.34106
chr1	311130	311189	0.84955
chr1	311370	311429	0.59736
chr1	311637	311696	1.09667
chr1	311848	311907	0.95998
chr1	312263	312322	0.65494
chr1	312576	312635	0.48003
chr1	312770	312829	0.29008
chr1	313009	313068	-0.08159
chr1	313434	313493	0.03769
chr1	313610	313669	0.14078
chr1	313837	313896	0.14656
chr1	314059	314114	-0.04406
chr1	314282	314340	-0.16900
chr1	314799	314857	0.34326
chr1	315114	315173	0.13342
chr1	315473	315532	0.11791
chr1	315690	315749	0.05058
chr1	316075	316134	-0.12629
chr1	316388	316447	-0.11937
chr1	316889	316948	-0.46576
chr1	317197	317256	-0.36295
chr1	317374	317433	-0.79845
chr1	317544	317601	-0.44821
chr1	318034	318093	-0.01833
chr1	318286	318345	-0.21542
chr1	318622	318681	-0.25486
chr1	318860	318919	0.26364
chr1	319040	319099	0.08198
chr1	319488	319545	0.16332
chr1	319762	319820	-0.05133
chr1	319962	320021	0.03980
chr1	320197	320256	-0.32800
chr1	320650	320706	0.05441
chr1	320992	321051	0.12789
chr1	321200	321259	0.00348
chr1	321448	321506	-0.04205
chr1	321877	321936	-0.70908
chr1	322168	322221	-1.04233
chr1	322355	322414	-0.36170
chr1	322587	322643	0.04756
chr1	322872	322931	0.31704
chr1	323345	323404	0.57576
chr1	323812	323867	0.34332
chr1	324074	324133	0.39493
chr1	324251	324310	0.30261
chr1	324733	324792	-0.01278
chr1	324997	325056	0.08296
chr1	325214	325272	-0.27182
chr1	325503	325562	-0.30990
chr1	325669	325726	-0.19684
chr1	325962	326020	-0.17480
chr1	326148	326207	-0.14859
chr1	326338	326395	0.18192
chr1	326572	326631	0.13040
chr1	326836	326895	-0.14215
chr1	327214	327273	0.30713
chr1	327402	327460	-0.52490
chr1	327664	327721	-0.16623
chr1	327849	327908	-0.27941
chr1	328073	328132	-0.30414
chr1	328294	328353	-0.26540
chr1	328540	328596	-0.20028
chr1	328715	328774	0.00068
chr1	329092	329151	0.06030
chr1	329493	329552	-0.12721
chr1	329849	329908	0.24445
chr1	330015	330074	0.12820
chr1	330301	330360	0.27434
chr1	330765	330824	-0.56170
chr1	331273	331332	0.02290
chr1	331606	331665	-0.30147
chr1	331850	331906	-0.29183
chr1	332369	332428	0.35394
chr1	332704	332763	0.03180
chr1	333224	333282	0.57451
chr1	333535	333593	0.24304
chr1	333746	333805	-0.33812
chr1	334066	334125	0.14523
chr1	334297	334354	-0.02622
chr1	334578	334635	0.03447
chr1	334819	334878	-0.04189
chr1	335112	335171	0.34730
chr1	335426	335485	0.68160
chr1	335649	335708	0.90444
chr1	335839	335896	0.71534
chr1	336160	336219	0.67848
chr1	336343	336398	0.33539
chr1	336536	336594	0.13330
chr1	336831	336890	0.10764
chr1	337034	337093	0.23637
chr1	337282	337339	0.58663
chr1	337518	337577	0.73899
chr1	337821	337880	0.43457
chr1	338037	338096	0.59408
chr1	338225	338284	0.12763
chr1	338554	338613	0.56615
chr1	339108	339167	0.32112
chr1	339317	339376	0.26267
chr1	339487	339546	0.42437
chr1	339857	339916	0.27663
chr1	340249	340308	-0.13984
chr1	340538	340597	-0.02003
chr1	340758	340817	0.35589
chr1	340969	341028	0.60456
chr1	341229	341288	0.45008
chr1	341542	341599	0.33140
chr1	341748	341806	0.21614
chr1	342062	342120	0.46369
chr1	342436	342492	0.51774
chr1	342715	342774	1.20912
chr1	342938	342997	1.24825
chr1	343223	343282	1.18394
chr1	343482	343541	0.44914
chr1	343770	343829	0.55509
chr1	344007	344066	0.37110
chr1	344286	344345	0.86124
chr1	344496	344555	0.54719
chr1	344731	344789	0.13406
chr1	344977	345036	0.62076
chr1	345247	345304	0.68226
chr1	345484	345543	0.71070
chr1	345818	345877	0.69713
chr1	346092	346151	0.75735
chr1	346524	346581	0.68227
chr1	346717	346776	0.68931
chr1	347059	347118	0.67340
chr1	347235	347294	0.80179
chr1	347431	347490	0.55938
chr1	347791	347850	0.12003
chr1	348010	348067	0.55348
chr1	348227	348286	0.25695
chr1	348565	348622	-0.13071
chr1	348773	348832	0.16092
chr1	348950	349009	0.35548
chr1	349122	349181	0.38942
chr1	349479	349538	0.09320
chr1	349799	349858	-0.41515
chr1	350017	350076	-0.60502
chr1	350248	350307	-0.46142
chr1	350748	350807	-0.46214
chr1	351048	351107	0.18807
chr1	351222	351279	0.83582
chr1	351552	351610	0.98240
chr1	351911	351967	0.21714
chr1	352288	352347	0.45731
chr1	352577	352636	0.43532
chr1	352827	352884	0.28861
chr1	353022	353081	0.39312
chr1	353250	353309	0.21197
chr1	353469	353528	-0.04035
chr1	353748	353805	-0.61375
chr1	354113	354171	-0.00045
chr1	354310	354369	-0.17775
chr1	354481	354540	-0.05922
chr1	354763	354822	0.13727
chr1	354932	354991	0.16495
chr1	355187	355246	-0.17380
chr1	355394	355452	-0.01727
chr1	355713	355772	0.15535
chr1	355954	356013	0.00146
chr1	356324	356383	0.04457
chr1	356555	356614	0.17595
chr1	356795	356854	0.50569
chr1	357106	357165	0.10311
chr1	357272	357331	0.28388
chr1	357575	357632	-0.34855
chr1	358184	358243	0.07340
chr1	358353	358412	-0.62504
chr1	358539	358598	-0.69077
chr1	359074	359130	-0.82422
chr1	359334	359393	-0.48863
chr1	359555	359614	-0.30110
chr1	359780	359839	-0.12075
chr1	359964	360023	-0.21490
chr1	360224	360283	-0.26359
chr1	360511	360570	-0.09611
chr1	360850	360909	0.96755
chr1	361211	361267	0.60534
chr1	361418	361472	0.57815
chr1	361824	361881	1.21885
chr1	362110	362169	0.54046
chr1	362301	362360	0.22278
chr1	362465	362524	0.73085
chr1	362758	362815	-0.52201
chr1	363155	363214	-0.66247
chr1	363503	363562	0.19893
chr1	363678	363737	-0.16944
chr1	363938	363996	0.13900
chr1	364125	364179	0.36405
chr1	364325	364382	0.59846
chr1	364538	364597	0.28916
chr1	364804	364862	0.56549
chr1	365007	365066	-0.46330
chr1	365222	365281	0.27959
chr1	365839	365898	0.05769
chr1	366008	366067	-0.18523
chr1	366417	366476	0.65935
chr1	366599	366658	0.17968
chr1	366966	367025	0.30579
chr1	367169	367228	0.14594
chr1	367397	367456	-0.20054
chr1	367614	367673	0.52540
chr1	368012	368071	0.29196
chr1	368455	368514	0.33475
chr1	368624	368683	0.64392
chr1	368909	368968	-0.12431
chr1	369145	369204	-0.02051
chr1	369316	369375	0.20937
chr1	369515	369574	-0.14760
chr1	369866	369925	-0.71726
chr1	370046	370103	-0.38654
chr1	370383	370441	-0.61527
chr1	370648	370707	-0.04499
chr1	370957	371016	0.02971
chr1	371184	371243	-0.46393
chr1	371499	371558	-0.43318
chr1	371860	371918	-0.62468
chr1	372045	372104	-0.25411
chr1	372401	372460	0.04585
chr1	372662	372721	-0.38086
chr1	372917	372976	-0.08748
chr1	373248	373307	0.41326
chr1	373573	373629	0.10642
chr1	373822	373881	-0.00192
chr1	374190	374249	0.26463
chr1	374562	374621	0.18375
chr1	374894	374953	0.21361
chr1	375165	375224	-0.06989
chr1	375568	375625	-0.00554
chr1	376005	376063	0.26266
chr1	376373	376431	0.31866
chr1	376715	376774	0.52331
chr1	376946	377004	0.30089
chr1	377465	377524	1.38582
chr1	377657	377716	1.03576
chr1	377954	378013	0.74263
chr1	378281	378340	0.18393
chr1	378824	378883	-0.46220
chr1	379118	379174	-0.29007
chr1	379491	379549	-0.60950
chr1	380010	380069	-0.36068
chr1	380365	380424	-0.36240
chr1	380708	380764	-0.74016
chr1	380970	381023	-1.18930
chr1	381150	381202	-0.75842
chr1	381344	381403	-0.34850
chr1	381555	381612	-0.54390
chr1	381772	381831	-0.23190
chr1	381998	382056	-0.96798
chr1	382225	382283	-0.81196
chr1	382482	382535	0.56500
chr1	382785	382844	-0.56365
chr1	382983	383039	-1.21595
chr1	383415	383474	-0.69208
chr1	383750	383809	-0.86210
chr1	383918	383977	-0.26470
chr1	384151	384210	0.47536
chr1	384598	384657	-0.96135
chr1	384816	384875	0.01386
chr1	385072	385131	1.00458
chr1	385243	385302	0.40298
chr1	385635	385693	0.18462
chr1	385868	385927	0.81281
chr1	386115	386174	0.78389
chr1	386561	386620	0.14014
chr1	386805	386864	0.06918
chr1	387029	387088	0.20572
chr1	387193	387252	1.30331
chr1	387369	387428	0.83233
chr1	387680	387739	1.20145
chr1	387876	387935	0.90541
chr1	388115	388174	0.88138
chr1	388301	388360	0.62083
chr1	388538	388597	0.23452
chr1	388871	388930	-0.25210
chr1	389123	389182	0.03334
chr1	389294	389353	0.48167
chr1	389464	389521	0.02986
chr1	389724	389783	0.09822
chr1	390164	390223	-0.01223
chr1	390315	390374	0.07591
chr1	390799	390858	0.24992
chr1	391128	391187	0.33228
chr1	391499	391558	1.30686
chr1	391766	391825	1.18483
chr1	392553	392612	0.19709
chr1	392723	392777	-0.14875
chr1	393025	393084	-0.41786
chr1	393412	393469	-0.36953
chr1	393775	393834	-0.14259
chr1	394129	394188	-0.30160
chr1	394438	394497	-0.51150
chr1	394651	394710	-0.52501
chr1	394868	394927	-0.44916
chr1	395071	395129	-0.57254
chr1	395359	395418	-0.41393
chr1	395531	395590	-0.43791
chr1	395695	395754	-0.61004
chr1	395941	396000	-0.61296
chr1	396407	396466	-0.23184
chr1	396703	396762	0.13465
chr1	397009	397068	0.09192
chr1	397396	397455	0.27851
chr1	397679	397738	0.06025
chr1	397844	397903	0.52868
chr1	398285	398344	0.56700
chr1	398604	398663	0.61739
chr1	398890	398947	0.59771
chr1	399434	399492	0.09982
chr1	399644	399703	0.29949
chr1	399976	400033	0.24982
chr1	400141	400197	-0.05369
chr1	400698	400757	0.12333
chr1	400928	400987	0.19916
chr1	401099	401158	0.16085
chr1	401454	401511	-0.36958
chr1	401988	402047	0.23444
chr1	402349	402408	0.00013
chr1	402583	402642	-0.18922
chr1	402937	402996	0.18524
chr1	403181	403240	0.79454
chr1	403543	403602	0.57377
chr1	403763	403822	0.23343
chr1	404142	404201	0.31430
chr1	404362	404421	0.40648
chr1	404731	404790	-0.16193
chr1	405245	405303	-0.16273
chr1	405444	405503	0.34068
chr1	405821	405879	0.31300
chr1	406168	406227	0.12000
chr1	406382	406441	-1.00164
chr1	406697	406754	-0.56192
chr1	406875	406933	-0.69952
chr1	407088	407147	-0.51547
chr1	407324	407383	-0.71817
chr1	407536	407595	-0.56027
chr1	407833	407892	-0.73948
chr1	408067	408126	-0.71278
chr1	408360	408419	-0.45771
chr1	408563	408622	0.12170
chr1	408960	409019	0.08985
chr1	409314	409373	-0.11371
chr1	409751	409809	0.54516
chr1	409998	410057	0.23846
chr1	410215	410271	0.64350
chr1	410544	410603	0.48348
chr1	410814	410873	0.31993
chr1	411085	411144	0.68571
chr1	411361	411420	0.66042
chr1	411851	411910	-0.36667
chr1	412374	412432	-0.28960
chr1	412681	412740	0.65974
chr1	412987	413046	0.59605
chr1	413223	413282	0.43833
chr1	413415	413471	0.07012
chr1	413634	413693	0.44521
chr1	413997	414056	0.04190
chr1	414381	414440	-0.48975
chr1	414851	414910	0.42476
chr1	415029	415088	0.76521
chr1	415312	415369	0.56679
chr1	415586	415644	0.25247
chr1	415866	415925	0.28718
chr1	416114	416173	0.49072
chr1	416317	416371	0.56648
chr1	416534	416591	0.53689
chr1	416829	416887	-0.46596
chr1	417160	417219	-0.35887
chr1	417461	417519	-0.27323
chr1	417830	417889	0.16014
chr1	418113	418171	-0.18216
chr1	418431	418490	-0.07021
chr1	418746	418805	-0.31622
chr1	418926	418984	-0.06192
chr1	419094	419150	0.12956
chr1	419332	419391	0.01491
chr1	419726	419783	-0.29422
chr1	420157	420216	0.06000
chr1	420535	420594	0.39346
chr1	420812	420870	0.17518
chr1	421144	421203	0.33672
chr1	421318	421377	0.21532
chr1	421589	421646	0.03471
chr1	421775	421834	0.08588
chr1	421942	422000	0.18353
chr1	422193	422252	-0.33728
chr1	422418	422477	-0.38564
chr1	422838	422896	-0.44928
chr1	423081	423140	-0.38592
chr1	423435	423494	-0.28638
chr1	423729	423788	-0.51039
chr1	423923	423982	-0.28312
chr1	424137	424196	-0.14491
chr1	424338	424397	-0.23090
chr1	424624	424683	-0.81411
chr1	425068	425126	0.69318
chr1	425273	425332	0.68822
chr1	425589	425647	0.67548
chr1	425894	425953	1.18029
chr1	426200	426259	1.46443
chr1	426474	426532	0.57799
chr1	426646	426705	0.10539
chr1	426889	426948	0.21882
chr1	427173	427232	0.03868
chr1	427460	427518	0.20921
chr1	427918	427976	0.02288
chr1	428097	428156	0.21758
chr1	428345	428402	-0.27953
chr1	428514	428572	-0.78338
chr1	428772	428830	-1.14076
chr1	429047	429106	-0.85380
chr1	429450	429509	-1.05500
chr1	429677	429736	-0.51338
chr1	430097	430155	-0.81801
chr1	430310	430369	-0.68993
chr1	430606	430665	-0.02362
chr1	430883	430942	-0.55623
chr1	431198	431257	0.22522
chr1	431406	431462	0.19584
chr1	431592	431646	0.06914
chr1	431819	431878	0.18723
chr1	432123	432180	1.26772
chr1	432458	432517	1.20331
chr1	432759	432818	0.04030
chr1	433085	433144	-0.41681
chr1	433314	433368	-0.23750
chr1	433580	433639	-0.07926
chr1	433898	433957	0.40637
chr1	434242	434301	-0.55811
chr1	434679	434738	-1.00552
chr1	434928	434987	-0.81211
chr1	435299	435358	-0.08616
chr1	435541	435600	-0.28598
chr1	435835	435893	-0.15014
chr1	436184	436243	0.36153
chr1	436453	436512	0.08225
chr1	436793	436852	-0.07741
chr1	437003	437062	0.30986
chr1	437228	437287	-0.28371
chr1	437401	437460	-0.61686
chr1	437685	437744	-0.04958
chr1	437984	438043	-0.36577
chr1	438331	438384	-0.90380
chr1	438529	438588	-0.52052
chr1	438798	438857	-0.63949
chr1	439090	439149	-0.18011
chr1	439299	439358	-0.47560
chr1	439587	439646	0.75516
chr1	439829	439888	0.91134
chr1	440005	440064	0.79661
chr1	440188	440247	0.50688
chr1	440631	440690	0.05197
chr1	440813	440872	-0.59083
chr1	441018	441077	0.71271
chr1	441466	441525	0.35017
chr1	441843	441902	-0.30893
chr1	442279	442337	-0.81806
chr1	442693	442752	-0.47780
chr1	443098	443154	0.77985
chr1	443289	443348	0.52997
chr1	443504	443563	0.52928
chr1	443937	443996	1.26273
chr1	444284	444343	0.89056
chr1	444606	444664	0.32209
chr1	444928	444983	-0.19143
chr1	445210	445265	0.10031
chr1	445517	445575	-0.00381
chr1	445943	446002	0.35944
chr1	446285	446343	0.31010
chr1	446613	446672	0.42223
chr1	446871	446930	0.72909
chr1	447288	447346	-0.73972
chr1	447626	447685	0.37048
chr1	448107	448166	-0.03968
chr1	448287	448346	-0.21027
chr1	448547	448606	-0.66785
chr1	448781	448840	-0.10281
chr1	448992	449051	-0.64135
chr1	449297	449354	-0.21666
chr1	449464	449523	-0.19394
chr1	449642	449701	-0.16898
chr1	449841	449900	-0.47831
chr1	450075	450134	-0.73473
chr1	450500	450559	-0.73646
chr1	450708	450767	-0.68703
chr1	451175	451234	-0.50398
chr1	451475	451534	-0.31863
chr1	451656	451715	-0.45343
chr1	451864	451923	0.34174
chr1	452112	452171	0.21056
chr1	452604	452662	-0.27553
chr1	452914	452973	-0.41386
chr1	453099	453154	0.15908
chr1	453430	453485	-0.07556
chr1	453660	453719	0.04471
chr1	453835	453892	0.10152
chr1	454139	454198	0.31858
chr1	454547	454602	-0.13965
chr1	454721	454780	0.01923
chr1	454951	455009	-0.71861
chr1	455303	455362	-0.55682
chr1	455755	455814	-1.49771
chr1	456053	456112	-1.05161
chr1	456372	456430	0.87805
chr1	456605	456664	0.18016
chr1	456807	456866	-0.53382
chr1	457117	457176	-1.15981
chr1	457377	457436	0.18353
chr1	457666	457725	0.33277
chr1	457990	458047	0.43067
chr1	458223	458282	0.48968
chr1	458664	458720	0.37283
chr1	459141	459200	0.45547
chr1	459648	459706	0.37361
chr1	459836	459895	1.12653
chr1	460128	460187	0.70703
chr1	460403	460462	0.55408
chr1	460667	460724	0.88680
chr1	460908	460967	0.62640
chr1	461158	461215	-0.66667
chr1	461772	461831	0.39955
chr1	462100	462159	-0.81380
chr1	462321	462380	-0.78242
chr1	462500	462559	-0.14005
chr1	462946	463005	-0.00213
chr1	463142	463199	0.05560
chr1	463388	463447	-0.50608
chr1	463649	463706	0.15489
chr1	463840	463899	-0.03947
chr1	464044	464103	-0.06331
chr1	464283	464342	-0.05059
chr1	464460	464519	-0.17015
chr1	464647	464706	-0.58304
chr1	465147	465206	0.07193
chr1	465554	465613	0.32587
chr1	465741	465800	0.00712
chr1	465977	466036	0.37895
chr1	466271	466330	0.67679
chr1	466677	466736	0.24830
chr1	466938	466996	-0.29601
chr1	467131	467189	0.09846
chr1	467300	467357	-0.47463
chr1	467485	467544	0.00025
chr1	467710	467767	-0.19014
chr1	468055	468113	-0.27771
chr1	468399	468458	0.00624
chr1	468584	468643	0.02634
chr1	468795	468854	-0.10015
chr1	469187	469246	0.19177
chr1	469692	469751	0.74503
chr1	470244	470303	0.27304
chr1	470412	470469	0.16012
chr1	470581	470640	0.45255
chr1	470824	470883	0.27857
chr1	471558	471614	0.31720
chr1	472106	472165	0.15929
chr1	472293	472352	0.40733
chr1	472542	472601	0.40286
chr1	472832	472889	0.12505
chr1	473170	473228	0.03188
chr1	473553	473612	0.27718
chr1	473908	473967	0.86316
chr1	474175	474234	0.36274
chr1	474385	474444	0.65060
chr1	474742	474801	0.43926
chr1	475095	475153	0.04941
chr1	475268	475327	-0.15377
chr1	475701	475759	0.04209
chr1	475899	475958	-0.49437
chr1	476090	476149	-0.17872
chr1	476328	476387	1.10621
chr1	476661	476717	1.27118
chr1	477061	477120	1.45083
chr1	477367	477426	0.27376
chr1	477556	477615	-0.02867
chr1	477777	477836	-0.03929
chr1	477983	478040	-0.84724
chr1	478373	478431	-0.51047
chr1	478888	478947	-0.29546
chr1	479300	479359	-0.16827
chr1	479466	479522	-0.34269
chr1	480000	480059	0.04708
chr1	480179	480238	0.00491
chr1	480410	480469	0.30858
chr1	480868	480927	0.59055
chr1	481044	481103	0.09108
chr1	481442	481501	0.10729
chr1	481640	481699	-0.18308
chr1	481883	481939	0.49808
chr1	482244	482299	0.14588
chr1	482475	482534	0.96438
chr1	482706	482765	0.74422
chr1	482944	483003	1.05426
chr1	483215	483273	0.32984
chr1	483576	483635	-0.05698
chr1	484062	484121	-0.30631
chr1	484250	484309	-0.30902
chr1	484521	484580	-0.38201
chr1	484983	485042	-0.29348
chr1	485332	485391	0.13803
chr1	485530	485583	0.39617
chr1	485722	485780	0.54187
chr1	485908	485967	0.35735
chr1	486190	486249	0.24777
chr1	486380	486439	-0.57587
chr1	486592	486651	-0.20841
chr1	487064	487123	-0.03076
chr1	487568	487627	0.06453
chr1	487889	487948	-0.63861
chr1	488287	488346	-0.47377
chr1	488537	488596	-0.31071
chr1	488872	488931	0.02408
chr1	489096	489155	0.11004
chr1	489377	489436	-0.17766
chr1	489732	489791	0.03434
chr1	489952	490011	-0.08794
chr1	490146	490205	-0.42916
chr1	490959	491018	-0.13185
chr1	491298	491356	-0.24737
chr1	491874	491933	-0.23272
chr1	492112	492171	-0.40588
chr1	492288	492347	-0.89778
chr1	492519	492578	-1.20788
chr1	492833	492892	-0.36044
chr1	493026	493085	0.24085
chr1	493220	493279	0.43646
chr1	493458	493517	0.50653
chr1	493675	493734	0.85584
chr1	493965	494023	0.51645
chr1	494198	494257	0.44292
chr1	494528	494587	0.11986
chr1	494834	494893	0.39525
chr1	495227	495285	0.06876
chr1	495772	495831	0.71450
chr1	496033	496092	0.00989
chr1	496233	496292	0.28376
chr1	496442	496501	0.19771
chr1	496787	496846	0.26192
chr1	497055	497113	0.09486
chr1	497297	497356	0.14710
chr1	497599	497658	0.11268
chr1	497802	497861	-0.08392
chr1	497986	498045	0.00209
chr1	498176	498231	0.01635
chr1	498339	498398	0.14417
chr1	498572	498631	0.20403
chr1	498913	498972	0.45557
chr1	499117	499174	0.38351
chr1	499377	499436	-0.00117
chr1	499606	499665	-0.04559
chr1	500186	500245	0.01626
chr1	500389	500447	-0.30280
chr1	500767	500826	0.21463
chr1	501067	501126	-0.09261
chr1	501384	501443	0.50490
chr1	501549	501608	0.30082
chr1	501862	501921	0.00898
chr1	502040	502099	0.27720
chr1	502330	502389	0.40937
chr1	502609	502668	0.61000
chr1	502898	502957	0.34149
chr1	503119	503178	0.76007
chr1	503348	503407	0.39691
chr1	503536	503595	0.51236
chr1	503704	503763	0.24759
chr1	503936	503992	-0.32348
chr1	504175	504234	0.01524
chr1	504579	504638	-0.08087
chr1	504842	504901	0.14645
chr1	505053	505112	0.07885
chr1	505222	505277	0.10060
chr1	505393	505452	0.04409
chr1	505609	505668	-0.00865
chr1	505935	505993	-0.59823
chr1	506210	506269	-0.73282
chr1	506385	506443	-0.57673
chr1	506768	506824	-0.03302
chr1	506985	507044	-0.08702
chr1	507179	507238	-0.27140
chr1	507376	507435	0.00424
chr1	507724	507782	0.43718
chr1	508118	508177	0.84456
chr1	508541	508600	0.36851
chr1	508709	508768	-0.18270
chr1	508973	509032	0.65491
chr1	509146	509204	0.32929
chr1	509445	509504	-0.02447
chr1	509701	509760	-0.03739
chr1	509952	510006	-0.00760
chr1	510261	510320	0.23444
chr1	510521	510580	0.33298
chr1	510765	510819	0.53724
chr1	510998	511057	0.20386
chr1	511201	511260	-0.40892
chr1	511533	511592	0.29013
chr1	511914	511973	0.36752
chr1	512202	512261	0.06328
chr1	512393	512452	-0.32336
chr1	512562	512621	-0.31066
chr1	513005	513063	-0.20621
chr1	513233	513292	-0.29100
chr1	513438	513497	-0.38597
chr1	513626	513685	-0.67226
chr1	513945	514004	-1.08618
chr1	514237	514296	0.73097
chr1	514425	514484	-0.00042
chr1	514592	514651	-0.18616
chr1	514787	514846	0.29638
chr1	515134	515192	0.36091
chr1	515337	515396	0.18423
chr1	515515	515574	0.00730
chr1	515713	515772	0.14718
chr1	515943	516002	0.42058
chr1	516117	516176	0.39005
chr1	516387	516446	0.12632
chr1	516655	516714	0.64426
chr1	516862	516921	0.06863
chr1	517060	517119	0.15209
chr1	517567	517623	-0.70420
chr1	517750	517809	-0.53671
chr1	517917	517975	-0.99275
chr1	518161	518220	-0.00601
chr1	518408	518467	0.45664
chr1	518635	518692	0.77957
chr1	519008	519065	0.39302
chr1	519369	519428	0.89427
chr1	519716	519775	0.51100
chr1	520079	520137	0.52133
chr1	520490	520549	-0.98557
chr1	520944	521003	-0.11777
chr1	521205	521263	0.19645
chr1	521517	521576	-0.19285
chr1	521796	521854	-0.45052
chr1	521982	522041	-0.28169
chr1	522209	522267	-0.46071
chr1	522536	522593	-0.97231
chr1	522857	522916	-0.78589
chr1	523255	523314	-0.06686
chr1	523482	523541	0.43499
chr1	523680	523739	0.00193
chr1	523931	523988	0.37387
chr1	524132	524190	0.06837
chr1	524360	524419	-0.29970
chr1	524567	524626	-0.25964
chr1	524776	524835	0.09493
chr1	525016	525075	-0.33500
chr1	525354	525413	-0.65661
chr1	525719	525778	-0.82210
chr1	525911	525970	-0.78150
chr1	526252	526311	-0.41223
chr1	526557	526616	-0.47030
chr1	526948	527006	-0.20991
chr1	527212	527271	0.46748
chr1	527468	527527	0.53087
chr1	527848	527907	1.42562
chr1	528305	528364	1.10566
chr1	528501	528560	0.65218
chr1	528813	528872	0.23715
chr1	529004	529063	0.03781
chr1	529226	529285	-0.10084
chr1	529492	529551	-0.21540
chr1	529756	529815	0.22641
chr1	529964	530023	-0.20258
chr1	530315	530374	0.30392
chr1	530698	530756	0.10959
chr1	531163	531222	0.75103
chr1	531398	531457	1.42262
chr1	531656	531715	1.20279
chr1	531853	531912	1.25333
chr1	532063	532121	0.90408
chr1	532298	532356	0.42756
chr1	532506	532565	0.96597
chr1	532744	532803	0.35367
chr1	533012	533071	0.39619
chr1	533399	533458	-0.00114
chr1	533656	533714	0.43899
chr1	533982	534036	0.80751
chr1	534181	534240	0.45789
chr1	534447	534506	0.81644
chr1	534891	534950	0.05014
chr1	535296	535355	0.24601
chr1	535827	535886	0.07597
chr1	535980	536037	0.12678
chr1	536496	536551	0.45182
chr1	536873	536931	0.29662
chr1	537163	537220	0.32133
chr1	537327	537386	0.03954
chr1	537737	537796	0.21325
chr1	537944	538003	0.77515
chr1	538224	538282	0.49345
chr1	538487	538545	0.96672
chr1	538713	538772	1.10002
chr1	539012	539071	0.36299
chr1	539361	539420	0.05183
chr1	539541	539600	0.23285
chr1	539757	539816	0.39877
chr1	539944	540003	0.07956
chr1	540279	540338	-0.13498
chr1	540524	540583	0.03936
chr1	540701	540760	0.02267
chr1	541101	541160	0.40902
chr1	541440	541498	1.05924
chr1	541824	541883	1.22145
chr1	542101	542159	1.43256
chr1	542343	542402	1.61506
chr1	542621	542680	0.63061
chr1	542894	542952	0.01852
chr1	543224	543283	-0.19802
chr1	543546	543605	0.13134
chr1	543867	543925	-0.71234
chr1	544209	544267	-0.51520
chr1	544574	544633	-0.53055
chr1	544807	544866	-0.57624
chr1	545121	545177	0.40151
chr1	545295	545354	0.28456
chr1	545596	545654	-0.01246
chr1	545841	545895	0.18167
chr1	546040	546099	0.03311
chr1	546549	546607	0.34689
chr1	546733	546791	0.70856
chr1	547095	547151	0.59103
chr1	547332	547391	0.23975
chr1	547566	547625	0.07503
chr1	547759	547818	0.16618
chr1	547944	548002	-0.27516
chr1	548159	548217	0.05526
chr1	548331	548387	0.07135
chr1	548542	548601	0.65087
chr1	548778	548837	0.60761
chr1	548986	549045	0.39263
chr1	549199	549257	0.29569
chr1	549379	549432	0.48119
chr1	549605	549663	0.00015
chr1	549776	549831	-0.27201
chr1	550097	550156	-0.20541
chr1	550322	550381	0.07392
chr1	550653	550711	-0.20298
chr1	550853	550912	0.27818
chr1	551116	551175	0.35596
chr1	551461	551515	-0.05484
chr1	551799	551856	0.23080
chr1	551972	552030	-0.12457
chr1	552380	552437	-0.41685
chr1	552611	552670	-0.23830
chr1	552837	552896	0.16289
chr1	553119	553178	-0.22699
chr1	553328	553387	-0.23298
chr1	553700	553759	-0.46500
chr1	554014	554073	-0.74238
chr1	554308	554367	-0.79235
chr1	554512	554571	0.02587
chr1	554912	554967	-0.95742
chr1	555277	555336	-0.33969
chr1	555651	555710	-0.68808
chr1	556082	556140	0.80917
chr1	556311	556370	1.03538
chr1	556540	556599	1.37985
chr1	556956	557015	0.95934
chr1	557424	557483	1.20878
chr1	557952	558009	0.70173
chr1	558193	558252	0.70822
chr1	558597	558656	0.43175
chr1	558785	558844	0.34648
chr1	559006	559063	0.45856
chr1	559338	559396	1.02691
chr1	559545	559604	1.19041
chr1	559834	559893	0.43198
chr1	560204	560261	-0.06767
chr1	560535	560594	0.49995
chr1	561086	561144	0.18087
chr1	561288	561346	-0.13849
chr1	561612	561671	0.26371
chr1	561863	561922	-0.27821
chr1	562105	562164	-0.31034
chr1	562293	562350	0.02700
chr1	562527	562586	-0.55612
chr1	562912	562971	0.46448
chr1	563286	563345	-0.23632
chr1	563520	563579	0.53530
chr1	563758	563817	0.20929
chr1	563987	564046	-0.00000
chr1	564332	564391	0.08352
chr1	564792	564851	0.47346
chr1	565256	565315	0.40140
chr1	565428	565487	0.36942
chr1	565745	565804	0.21191
chr1	566222	566278	-0.31914
chr1	566395	566454	0.19971
chr1	566897	566956	-0.02840
chr1	567331	567390	-0.20944
chr1	567580	567638	-0.21921
chr1	568016	568074	-0.01069
chr1	568342	568401	-0.88169
chr1	568603	568659	-0.57652
chr1	568792	568851	0.19299
chr1	569218	569276	0.38262
chr1	569462	569521	-0.25818
chr1	569650	569709	0.02768
chr1	569828	569886	0.09130
chr1	570225	570282	0.51135
chr1	570474	570532	-0.31111
chr1	570690	570749	-0.05449
chr1	570905	570964	0.10976
chr1	571208	571267	-0.01628
chr1	571634	571693	-0.25582
chr1	571883	571942	-0.34559
chr1	572052	572107	-0.68670
chr1	572347	572400	-0.87831
chr1	572560	572619	-0.85862
chr1	572772	572831	0.04675
chr1	573003	573060	0.00996
chr1	573278	573336	0.03952
chr1	573523	573582	0.42025
chr1	573698	573757	0.22992
chr1	573935	573994	0.57657
chr1	574148	574207	0.24149
chr1	574353	574410	0.40404
chr1	574625	574684	0.19946
chr1	574853	574912	0.77325
chr1	575037	575096	0.85634
chr1	575267	575326	0.56823
chr1	575716	575775	0.07712
chr1	575898	575957	0.49635
chr1	576122	576181	0.24759
chr1	576514	576571	0.55514
chr1	576870	576926	1.19611
chr1	577151	577210	0.84705
chr1	577656	577715	2.11088
chr1	577856	577915	1.30216
chr1	578097	578156	1.22029
chr1	578440	578499	0.91585
chr1	578846	578905	-1.09697
chr1	579043	579102	-1.49768
chr1	579459	579516	0.54252
chr1	579623	579682	0.38558
chr1	579862	579921	0.08680
chr1	580125	580184	0.09300
chr1	580296	580355	-0.64975
chr1	580594	580653	-0.22841
chr1	580894	580953	-0.68638
chr1	581177	581236	-0.43491
chr1	581521	581580	-0.30894
chr1	581861	581918	-0.56255
chr1	582157	582216	-0.71871
chr1	582531	582590	0.15592
chr1	582798	582857	0.03058
chr1	583121	583180	0.09498
chr1	583431	583490	0.67435
chr1	583684	583738	0.47093
chr1	583846	583905	0.08619
chr1	584191	584249	-0.34927
chr1	584698	584755	-0.23301
chr1	584893	584951	-0.19679
chr1	585107	585165	0.00070
chr1	585415	585474	0.05046
chr1	585643	585702	-0.19484
chr1	585856	585915	-0.45279
chr1	586114	586171	-0.70351
chr1	586315	586374	-0.86612
chr1	586495	586554	-1.31319
chr1	586834	586892	-1.03640
chr1	587182	587241	-1.45691
chr1	587485	587544	-0.87444
chr1	587857	587916	-0.70133
chr1	588178	588235	-0.32970
chr1	588412	588471	-0.39480
chr1	588667	588725	-0.15308
chr1	589067	589126	0.78130
chr1	589352	589411	1.01275
chr1	589590	589649	1.00507
chr1	589931	589990	0.54355
chr1	590490	590549	0.24825
chr1	590689	590748	0.37778
chr1	590886	590945	0.20902
chr1	591074	591133	-0.08536
chr1	591343	591402	0.31576
chr1	591683	591739	0.42593
chr1	591848	591907	0.07265
chr1	592028	592086	0.44390
chr1	592401	592459	0.27167
chr1	592760	592819	0.13119
chr1	593106	593164	0.34451
chr1	593472	593531	0.74351
chr1	593954	594013	0.48542
chr1	594282	594341	0.35509
chr1	594542	594601	0.38970
chr1	594909	594968	-0.02283
chr1	595262	595321	-0.56520
chr1	595538	595594	-0.18660
chr1	595766	595825	-0.13459
chr1	596184	596243	-0.30468
chr1	596360	596419	0.10108
chr1	596616	596675	-0.00855
chr1	596822	596881	-0.02479
chr1	597104	597163	-0.06107
chr1	597532	597591	0.41526
chr1	597817	597876	0.25847
chr1	598034	598093	0.48457
chr1	598409	598468	-0.38181
chr1	598587	598646	-0.29213
chr1	598904	598963	0.20598
chr1	599352	599410	0.86205
chr1	599613	599672	0.86372
chr1	599871	599929	0.74461
chr1	600178	600237	0.75271
chr1	600633	600690	0.62566
chr1	600906	600963	-0.26768
chr1	601112	601171	0.08008
chr1	601377	601436	0.41459
chr1	601667	601726	0.35451
chr1	601852	601911	0.13894
chr1	602135	602194	0.22219
chr1	602474	602533	-0.40845
chr1	602846	602905	-0.23911
chr1	603158	603217	-0.55254
chr1	603338	603397	-0.25199
chr1	603569	603628	-0.01430
chr1	603742	603801	-0.17234
chr1	603907	603966	0.25096
chr1	604095	604154	-0.00020
chr1	604265	604324	0.21973
chr1	604742	604801	0.48820
chr1	605004	605063	0.17887
chr1	605184	605243	0.46069
chr1	605498	605557	0.31057
chr1	605682	605740	-0.46317
chr1	605870	605929	-0.10250
chr1	606129	606186	-0.08424
chr1	606535	606594	-0.00213
chr1	606794	606852	-0.18758
chr1	607061	607120	-0.32920
chr1	607423	607482	-0.62606
chr1	607703	607760	-0.24133
chr1	607984	608043	-0.39863
chr1	608231	608290	-1.66908
chr1	608535	608594	-0.69425
chr1	608706	608765	0.13410
chr1	608878	608937	0.81162
chr1	609256	609315	-0.57583
chr1	609499	609557	-0.00316
chr1	610010	610068	0.53031
chr1	610439	610498	0.70622
chr1	610657	610716	0.84615
chr1	610895	610954	0.71224
chr1	611181	611240	0.17217
chr1	611397	611456	0.44179
chr1	611788	611847	0.32452
chr1	611985	612044	0.36658
chr1	612319	612374	0.31962
chr1	612559	612618	-0.13534
chr1	612856	612915	0.43829
[truncated: 123,444 more rows]
