# Supplementary material for: A Positive Feedback Loop Links Opposing Functions of P-TEFb/Cdk9 and Histone H2B Ubiquitylation to Regulate Transcript Elongation in Fission Yeast
Source: PLoS Genet. 2012 Aug 2;8(8):e1002822. doi: 10.1371/journal.pgen.1002822 (PMC3410854; doi:10.1371/journal.pgen.1002822)
Supplement: Dataset S2 — Microarray data for ChIP-chip performed with a histone H3 antibody (wild-type). (ZIP) [file pgen.1002822.s002.zip]

Archive with 1 entries (1 files):
- Dataset S2.wig
