# Supplementary material for: A Positive Feedback Loop Links Opposing Functions of P-TEFb/Cdk9 and Histone H2B Ubiquitylation to Regulate Transcript Elongation in Fission Yeast
Source: PLoS Genet. 2012 Aug 2;8(8):e1002822. doi: 10.1371/journal.pgen.1002822 (PMC3410854; doi:10.1371/journal.pgen.1002822)
Supplement: Dataset S2 — Microarray data for ChIP-chip performed with a histone H3 antibody (wild-type). (ZIP) [file pgen.1002822.s002.zip › Dataset S2.wig]

track type=wiggle_0 name="H3_vs_WCE-WT_2rep_685" description="Assembly = SPombeSep.2004=>H3_vs_WCE-WT_2rep" visibility=full color=255,100,0 autoScale=off maxHeightPixels=64,64,11 graphType=bar yLineMark=1 yLineOnOff=on windowingFunction=mean viewLimits=-3:3 gridDefault=on
chr1	162	221	0.12955
chr1	617	676	0.06937
chr1	1467	1526	0.58782
chr1	1742	1799	0.69868
chr1	2114	2172	0.43891
chr1	2333	2377	0.86052
chr1	2975	3026	0.18946
chr1	3261	3320	0.06464
chr1	3676	3734	0.28844
chr1	3903	3962	0.02428
chr1	4207	4266	0.59031
chr1	4424	4483	0.01503
chr1	4785	4844	0.13745
chr1	4966	5024	0.13019
chr1	5206	5265	0.28255
chr1	5548	5607	0.35866
chr1	5867	5926	-0.24798
chr1	6231	6290	-0.01121
chr1	6478	6537	-0.39678
chr1	6787	6846	0.50105
chr1	7055	7114	-0.31464
chr1	7371	7426	0.11440
chr1	7576	7634	0.11267
chr1	7840	7899	0.00165
chr1	8129	8174	0.35630
chr1	8301	8359	0.41994
chr1	12432	12490	0.41879
chr1	12852	12906	0.84168
chr1	13031	13090	0.04833
chr1	13298	13357	-0.00902
chr1	13505	13564	0.04553
chr1	13830	13889	0.25806
chr1	14053	14112	0.21411
chr1	14278	14337	-0.00135
chr1	14666	14725	-0.20765
chr1	14929	14988	0.06357
chr1	15223	15282	0.51590
chr1	15551	15610	0.30617
chr1	22038	22097	0.10338
chr1	22274	22330	0.02533
chr1	22618	22677	0.23600
chr1	22813	22872	-0.12605
chr1	23075	23133	-0.57915
chr1	23242	23301	-0.07913
chr1	36375	36434	0.45521
chr1	49335	49394	0.10722
chr1	49673	49732	0.01130
chr1	50001	50060	0.43034
chr1	50180	50239	0.01462
chr1	50563	50622	0.00340
chr1	50743	50802	0.05225
chr1	50979	51038	-0.12908
chr1	51199	51258	0.02034
chr1	51390	51449	0.10699
chr1	51810	51869	0.08462
chr1	52084	52143	-0.43765
chr1	52301	52360	0.18711
chr1	52617	52676	0.57139
chr1	52939	52997	0.23968
chr1	53167	53224	0.26812
chr1	53549	53608	-0.43285
chr1	53944	54003	-0.55014
chr1	54151	54210	-0.56785
chr1	54387	54446	-0.26776
chr1	54847	54906	-1.08717
chr1	55184	55243	0.48180
chr1	57712	57771	0.47168
chr1	57916	57975	0.12291
chr1	58437	58496	0.65274
chr1	58718	58776	0.59327
chr1	59028	59087	0.32960
chr1	59246	59305	-0.63848
chr1	59484	59543	-0.53073
chr1	60407	60465	-0.14190
chr1	60668	60727	0.11788
chr1	60881	60940	-1.04234
chr1	61116	61175	0.06983
chr1	61438	61497	-0.52649
chr1	61783	61842	0.03002
chr1	62028	62087	-0.53036
chr1	62260	62319	0.05946
chr1	62555	62614	-0.48957
chr1	62745	62804	-0.25094
chr1	62943	63002	0.03030
chr1	63333	63392	0.26779
chr1	63740	63799	0.44324
chr1	63905	63964	-0.15414
chr1	64145	64204	-0.60866
chr1	64457	64516	-0.84699
chr1	64799	64858	0.00983
chr1	64971	65030	0.40083
chr1	65348	65407	0.30909
chr1	65783	65842	0.03158
chr1	66080	66130	-1.15574
chr1	66332	66391	0.07865
chr1	66571	66628	-0.33534
chr1	66893	66952	0.02521
chr1	67094	67153	-0.18911
chr1	67520	67579	0.53024
chr1	67923	67982	0.29338
chr1	68282	68341	0.43629
chr1	68583	68641	0.26053
chr1	68850	68909	0.22110
chr1	69237	69296	-0.28450
chr1	69583	69642	-0.64045
chr1	70021	70080	-0.37090
chr1	70273	70331	0.21223
chr1	70479	70538	0.05913
chr1	70972	71031	-1.11505
chr1	71161	71220	-1.39616
chr1	71371	71430	-1.61890
chr1	71555	71614	-0.62501
chr1	71811	71870	-0.41106
chr1	72035	72094	-0.21525
chr1	72315	72374	0.25861
chr1	72678	72737	0.10903
chr1	73244	73303	0.28612
chr1	73616	73675	0.29034
chr1	73998	74057	0.05102
chr1	74325	74384	0.25434
chr1	74560	74619	0.47074
chr1	74827	74886	-0.19905
chr1	75000	75059	0.26313
chr1	75204	75263	0.12239
chr1	75424	75483	0.35263
chr1	75736	75793	0.06927
chr1	75968	76027	0.11459
chr1	76259	76318	-0.30795
chr1	76578	76637	-0.72853
chr1	77042	77101	-0.10621
chr1	77475	77534	-0.99312
chr1	77735	77794	-0.13829
chr1	77903	77962	0.15322
chr1	78085	78142	0.24458
chr1	78422	78481	0.21450
chr1	78677	78736	0.00256
chr1	78984	79043	-0.79035
chr1	79196	79255	0.18499
chr1	79435	79494	0.03168
chr1	79823	79882	-0.27803
chr1	80133	80192	0.04488
chr1	80309	80368	-0.34651
chr1	80494	80553	0.05478
chr1	80732	80791	0.32740
chr1	80964	81023	0.59506
chr1	81397	81456	0.27031
chr1	81622	81681	-0.29207
chr1	81869	81928	-0.22427
chr1	82250	82308	-0.78856
chr1	82684	82743	0.05999
chr1	82933	82992	0.42999
chr1	83206	83263	0.37190
chr1	83484	83541	0.31798
chr1	83713	83772	-0.34308
chr1	84214	84273	0.12492
chr1	84554	84613	0.52474
chr1	84800	84859	0.81070
chr1	84973	85032	0.26969
chr1	85241	85300	0.46417
chr1	85451	85510	0.19938
chr1	85796	85855	0.40649
chr1	86173	86229	0.86138
chr1	86488	86544	0.09622
chr1	86773	86832	-0.00113
chr1	86945	87003	-1.03415
chr1	87128	87185	-0.30402
chr1	87331	87390	-0.26374
chr1	87599	87658	-1.66673
chr1	88010	88069	0.26019
chr1	88176	88235	0.75798
chr1	88527	88582	-0.12554
chr1	88827	88882	0.06274
chr1	89001	89059	0.13082
chr1	89185	89242	0.17075
chr1	89698	89757	0.06945
chr1	89863	89922	0.05304
chr1	90043	90102	0.11090
chr1	90460	90519	-0.74498
chr1	90706	90765	-0.85985
chr1	90873	90932	-1.41082
chr1	91070	91129	-0.79850
chr1	91344	91403	-0.52716
chr1	91684	91743	-0.94511
chr1	91885	91944	-0.88833
chr1	92159	92218	-0.46561
chr1	92442	92500	0.10161
chr1	92908	92965	0.02408
chr1	93099	93158	0.74944
chr1	93377	93432	0.26585
chr1	93785	93844	-0.02387
chr1	94372	94431	-0.15284
chr1	94698	94756	-0.47818
chr1	94880	94939	0.34618
chr1	95151	95210	-0.33290
chr1	95476	95535	-0.37618
chr1	95996	96055	0.42687
chr1	96376	96426	0.30084
chr1	96623	96682	-0.24385
chr1	96830	96889	-0.51969
chr1	97022	97081	0.48555
chr1	97214	97273	-0.08921
chr1	98517	98576	-0.21051
chr1	98917	98976	-0.89067
chr1	99489	99548	-1.43056
chr1	99702	99761	-1.13812
chr1	99930	99989	-0.31403
chr1	100259	100318	-0.06951
chr1	100522	100580	-0.45274
chr1	100802	100859	0.05821
chr1	101068	101123	-0.42844
chr1	101244	101303	-0.37519
chr1	101455	101514	-0.45181
chr1	101797	101856	-0.80649
chr1	102094	102149	-0.37525
chr1	102372	102424	-0.66863
chr1	102568	102620	-0.64369
chr1	102743	102792	-0.37784
chr1	103146	103201	-0.44278
chr1	103512	103571	-1.27211
chr1	103797	103856	-1.28222
chr1	104111	104169	-2.36698
chr1	104543	104602	-1.21079
chr1	104816	104875	-1.15786
chr1	105026	105085	0.10145
chr1	105352	105411	0.30898
chr1	105671	105730	0.00977
chr1	105903	105962	-0.47749
chr1	106187	106246	-0.23442
chr1	106372	106431	-0.75328
chr1	106673	106732	-1.41681
chr1	106856	106914	-1.40012
chr1	107216	107275	-0.36681
chr1	107676	107735	0.08127
chr1	107931	107990	-1.42598
chr1	108249	108304	-1.13479
chr1	108655	108714	-0.82931
chr1	108881	108939	-0.32287
chr1	109229	109288	-0.01122
chr1	109471	109530	-0.37724
chr1	109799	109857	0.34568
chr1	110117	110175	0.05380
chr1	110360	110419	-0.45674
chr1	110571	110630	-0.82588
chr1	110965	111024	-0.32955
chr1	111200	111259	0.04997
chr1	111410	111469	-0.57059
chr1	111725	111782	0.12447
chr1	112052	112111	0.29211
chr1	112229	112288	-0.00210
chr1	112557	112616	-0.98675
chr1	112721	112780	-0.50110
chr1	112984	113042	-0.52188
chr1	113222	113281	-0.01826
chr1	113596	113655	-0.95194
chr1	113776	113835	-1.34572
chr1	114025	114084	-0.82228
chr1	114290	114349	-0.44928
chr1	114470	114529	-0.26963
chr1	114647	114703	0.00506
chr1	114811	114870	0.27556
chr1	115062	115121	0.23280
chr1	115289	115347	0.05827
chr1	115519	115570	0.93188
chr1	115801	115860	0.03665
chr1	115969	116028	-0.38021
chr1	116260	116318	-0.01467
chr1	116454	116512	-0.41917
chr1	116657	116716	0.24397
chr1	117153	117211	0.00057
chr1	117483	117542	-0.20714
chr1	117677	117733	0.29544
chr1	117842	117900	0.14924
chr1	118012	118069	-0.23272
chr1	118279	118338	-0.24172
chr1	118511	118569	0.07946
chr1	118803	118861	-0.00265
chr1	119056	119115	0.24642
chr1	119272	119328	0.31207
chr1	119625	119684	0.03477
chr1	119992	120049	-0.30086
chr1	120249	120308	0.13663
chr1	120593	120652	0.03133
chr1	120853	120912	0.22279
chr1	121174	121233	0.35537
chr1	121494	121553	1.01572
chr1	121679	121738	0.22075
chr1	122019	122078	0.24588
chr1	122359	122417	0.07920
chr1	122823	122882	0.02584
chr1	123020	123078	0.36190
chr1	123237	123296	0.10502
chr1	123514	123573	0.00251
chr1	123936	123995	-0.69506
chr1	124104	124163	-0.09679
chr1	124383	124442	0.05003
chr1	124568	124627	-0.61704
chr1	124807	124866	-0.43846
chr1	125001	125060	-0.26771
chr1	125236	125295	-0.36231
chr1	125677	125731	-0.44200
chr1	125885	125944	0.08072
chr1	126052	126109	0.17718
chr1	126259	126314	0.42772
chr1	126525	126584	0.14778
chr1	126860	126919	0.31630
chr1	127300	127357	-0.41946
chr1	127627	127686	0.10320
chr1	127912	127970	0.03482
chr1	128175	128234	0.38082
chr1	128533	128592	0.87157
chr1	128852	128911	-0.03575
chr1	129279	129336	0.00229
chr1	129521	129580	-0.87517
chr1	129847	129906	-0.32651
chr1	130265	130324	-0.24070
chr1	130619	130676	0.19374
chr1	130996	131055	-0.14021
chr1	131199	131258	0.29819
chr1	131427	131479	0.08890
chr1	131642	131698	0.10672
chr1	131844	131903	0.63051
chr1	132178	132236	0.35591
chr1	132392	132451	0.09746
chr1	132660	132719	0.26754
chr1	132922	132981	0.22077
chr1	133315	133373	-0.30045
chr1	133485	133544	0.06473
chr1	133727	133784	0.16172
chr1	134096	134155	0.40981
chr1	134336	134395	0.55062
chr1	134610	134667	0.17127
chr1	134785	134841	0.30063
chr1	134967	135024	0.10006
chr1	135169	135228	-0.03093
chr1	135342	135401	-0.30340
chr1	135728	135787	-0.55547
chr1	135964	136023	-0.34101
chr1	136142	136199	-0.86858
chr1	136326	136383	-0.34714
chr1	136521	136580	0.02360
chr1	136725	136783	0.35895
chr1	137107	137164	0.39161
chr1	137378	137435	0.15522
chr1	137655	137709	0.00131
chr1	137949	138008	0.33329
chr1	138141	138199	0.84810
chr1	138384	138443	0.67823
chr1	138647	138706	0.29085
chr1	138819	138878	0.31168
chr1	139020	139079	0.53472
chr1	139457	139516	0.09497
chr1	139934	139989	0.43635
chr1	140229	140284	0.59608
chr1	140584	140643	0.79681
chr1	140956	141014	0.14341
chr1	141177	141235	-0.19208
chr1	141366	141425	-0.39785
chr1	141536	141595	-0.81146
chr1	141811	141870	-0.45529
chr1	142102	142161	-0.52808
chr1	142276	142335	-0.27122
chr1	142449	142508	-0.45722
chr1	142806	142865	-0.01732
chr1	143132	143191	0.20153
chr1	143331	143390	0.33317
chr1	143580	143639	-0.00285
chr1	143750	143809	-0.00049
chr1	143985	144044	0.09188
chr1	144154	144213	-0.00764
chr1	144537	144595	-0.34616
chr1	144847	144906	-0.21950
chr1	145019	145078	-0.18785
chr1	145404	145462	0.16536
chr1	145675	145730	0.18068
chr1	146043	146102	0.03470
chr1	146405	146464	0.14392
chr1	146636	146695	0.00410
chr1	146954	147013	-0.72820
chr1	147441	147499	0.08275
chr1	147818	147877	-0.00148
chr1	148099	148158	0.55222
chr1	148426	148485	0.26743
chr1	148720	148779	0.02435
chr1	148919	148978	1.04591
chr1	149095	149154	0.11148
chr1	149349	149408	-0.43466
chr1	149559	149618	-0.71607
chr1	149856	149915	0.02507
chr1	150122	150180	-0.30776
chr1	150339	150397	-0.86573
chr1	150719	150778	-0.83218
chr1	151024	151078	-1.50259
chr1	151253	151312	0.01915
chr1	151425	151484	-0.59936
chr1	151598	151657	-1.00535
chr1	151904	151963	-0.57753
chr1	152188	152247	0.39691
chr1	152394	152453	0.02638
chr1	152580	152639	0.18703
chr1	152820	152879	0.01033
chr1	153238	153297	0.12001
chr1	153512	153571	0.40591
chr1	153849	153908	0.16061
chr1	154023	154081	0.72406
chr1	154232	154291	0.64834
chr1	154514	154573	0.21847
chr1	154720	154779	-0.07762
chr1	155032	155091	0.01156
chr1	155363	155422	-0.41416
chr1	155696	155755	-0.42595
chr1	155929	155984	-0.83384
chr1	156259	156318	-0.53424
chr1	156438	156497	0.00074
chr1	156666	156724	0.12416
chr1	156881	156937	0.27098
chr1	157131	157187	0.05648
chr1	157396	157453	-0.34909
chr1	157793	157852	0.67961
chr1	158014	158073	-1.86262
chr1	158272	158331	-0.85169
chr1	158612	158671	-1.35766
chr1	158897	158956	0.26463
chr1	159190	159249	0.14871
chr1	159496	159555	-0.52656
chr1	159744	159801	0.02300
chr1	160229	160288	0.10365
chr1	160450	160508	0.28098
chr1	160622	160678	0.24706
chr1	160868	160927	0.18211
chr1	161102	161158	0.01430
chr1	161300	161357	0.51135
chr1	161574	161633	-0.06703
chr1	161801	161860	0.01994
chr1	161976	162035	-0.46511
chr1	162355	162413	-0.60040
chr1	162620	162679	0.06220
chr1	162901	162960	0.53995
chr1	163127	163183	0.14209
chr1	163446	163505	0.51226
chr1	163769	163828	0.56115
chr1	163980	164039	0.01830
chr1	164178	164237	0.05028
chr1	164437	164496	-0.69634
chr1	164666	164725	0.08820
chr1	164860	164919	0.24780
chr1	165229	165288	0.73900
chr1	165432	165491	-0.05194
chr1	165677	165736	0.62041
chr1	165907	165966	0.67881
chr1	166181	166240	-0.33358
chr1	166496	166553	0.35654
chr1	166836	166894	0.25481
chr1	167072	167131	-0.00253
chr1	167261	167320	0.00508
chr1	167690	167749	-0.78682
chr1	167858	167917	-1.21082
chr1	168111	168170	-0.42157
chr1	168353	168412	0.04762
chr1	168580	168639	0.04040
chr1	168866	168921	-0.01702
chr1	169102	169161	-0.23125
chr1	169267	169326	0.52685
chr1	169446	169505	0.05490
chr1	169811	169870	-0.23376
chr1	170059	170118	-0.99513
chr1	170341	170400	-1.11034
chr1	170709	170768	-0.61026
chr1	171062	171121	0.16572
chr1	171255	171312	0.10140
chr1	171480	171539	0.61957
chr1	171685	171744	0.17073
chr1	171920	171979	0.09273
chr1	172164	172223	-0.12297
chr1	172459	172518	0.16422
chr1	172989	173047	0.17629
chr1	173228	173287	0.22460
chr1	173497	173556	0.10721
chr1	173742	173801	0.08469
chr1	174150	174204	0.24877
chr1	174515	174574	-0.49049
chr1	174938	174997	-0.64897
chr1	175115	175172	0.03533
chr1	175429	175480	-0.48667
chr1	175643	175695	0.17910
chr1	175806	175865	-0.83783
chr1	175998	176057	-0.71539
chr1	176178	176237	-0.80192
chr1	176524	176583	-0.64094
chr1	176755	176814	-0.55424
chr1	177001	177060	-0.65985
chr1	177241	177300	0.17514
chr1	177471	177530	0.23911
chr1	177818	177876	-0.28676
chr1	178111	178170	0.18902
chr1	178359	178418	0.17116
chr1	178781	178840	0.20945
chr1	179019	179077	0.06854
chr1	179357	179416	0.35148
chr1	179668	179727	0.08145
chr1	179907	179966	0.20675
chr1	180215	180274	-1.40360
chr1	180673	180732	-0.48698
chr1	180982	181041	-0.61358
chr1	181156	181215	0.44701
chr1	181457	181516	-0.21776
chr1	181701	181760	-0.31133
chr1	181881	181937	-0.45988
chr1	182226	182282	0.47830
chr1	182576	182635	-0.01049
chr1	182851	182910	-0.38758
chr1	183308	183367	0.40398
chr1	183627	183686	0.35195
chr1	183946	184005	0.53657
chr1	184176	184235	-0.00165
chr1	184342	184401	0.08020
chr1	184613	184672	-0.15638
chr1	185152	185211	0.30914
chr1	185318	185377	0.14778
chr1	185491	185549	0.01407
chr1	185811	185870	-0.10165
chr1	186057	186116	0.21848
chr1	186337	186396	0.31094
chr1	186666	186725	-0.83500
chr1	187190	187244	0.12454
chr1	187367	187423	0.06592
chr1	187584	187643	-0.75367
chr1	188031	188090	-0.25340
chr1	188483	188542	0.01994
chr1	188982	189040	0.08857
chr1	189148	189204	0.13079
chr1	189406	189463	0.19063
chr1	189653	189711	-0.23513
chr1	189841	189900	-0.45240
chr1	190166	190225	-0.37609
chr1	190499	190558	0.09732
chr1	190858	190917	0.27320
chr1	191247	191303	0.12049
chr1	191445	191504	0.01346
chr1	191610	191669	-0.53979
chr1	191810	191869	-0.38167
chr1	192070	192129	-0.64257
chr1	192307	192363	-0.60829
chr1	192884	192939	-0.45938
chr1	193175	193229	0.12110
chr1	193411	193468	-0.00466
chr1	193736	193791	-0.09653
chr1	193981	194035	-0.66790
chr1	194288	194347	-0.44203
chr1	194654	194713	0.09373
chr1	194984	195041	0.30372
chr1	195157	195216	-0.00207
chr1	195461	195520	-0.08950
chr1	195781	195840	0.05250
chr1	195962	196021	0.08903
chr1	196319	196377	-0.57785
chr1	196637	196696	0.04073
chr1	196957	197016	0.97655
chr1	197280	197339	0.02039
chr1	197559	197617	0.28321
chr1	197893	197951	0.36029
chr1	198063	198122	0.06169
chr1	198389	198448	0.12083
chr1	198780	198839	-0.02779
chr1	199012	199071	-0.79213
chr1	199290	199349	-0.18413
chr1	199614	199673	-0.43352
chr1	199968	200025	-0.80644
chr1	200384	200443	0.58586
chr1	200592	200651	0.14652
chr1	200768	200827	0.01451
chr1	201014	201073	-0.33480
chr1	201317	201373	0.34086
chr1	201626	201685	0.35681
chr1	201978	202037	-0.00325
chr1	202199	202258	0.05226
chr1	202374	202433	0.20925
chr1	202709	202768	-0.01181
chr1	202952	203011	-0.00285
chr1	203247	203306	-0.39329
chr1	203593	203652	0.00336
chr1	204028	204087	-0.28892
chr1	204198	204257	-0.89461
chr1	204463	204522	-0.46709
chr1	204806	204865	-0.19596
chr1	205092	205150	0.12388
chr1	205276	205335	-0.39716
chr1	205522	205581	-0.33842
chr1	205886	205944	-0.31556
chr1	206057	206114	-0.40975
chr1	206520	206579	-0.17109
chr1	206723	206782	-0.52891
chr1	206969	207027	-0.44788
chr1	207157	207216	0.07240
chr1	207329	207385	0.03215
chr1	207736	207795	-0.41355
chr1	207966	208025	-0.58090
chr1	208276	208335	-1.83667
chr1	208516	208575	-0.38978
chr1	208776	208835	0.63320
chr1	209276	209335	-0.26868
chr1	209444	209501	-0.48210
chr1	209624	209682	0.01363
chr1	209957	210016	0.29088
chr1	210254	210310	0.48663
chr1	210439	210498	0.17540
chr1	210835	210894	-0.14171
chr1	211163	211222	-0.02129
chr1	211472	211531	-0.74046
chr1	211717	211776	-0.76319
chr1	212039	212098	0.02265
chr1	212329	212388	0.37758
chr1	212505	212560	0.01364
chr1	213049	213107	0.11315
chr1	213538	213597	-0.37246
chr1	213874	213933	-0.54001
chr1	214042	214101	0.16885
chr1	214256	214313	-0.31768
chr1	214430	214489	0.01782
chr1	214615	214669	0.42498
chr1	214801	214860	-0.46933
chr1	215135	215194	-0.30170
chr1	215319	215378	0.14040
chr1	215509	215563	-0.63367
chr1	215760	215819	-1.36998
chr1	215982	216040	-1.72310
chr1	216163	216222	-0.78492
chr1	216447	216506	0.06350
chr1	216677	216736	0.08486
chr1	217002	217061	0.22536
chr1	217332	217391	0.36459
chr1	217571	217630	-0.13207
chr1	217831	217890	-0.32480
chr1	217999	218058	0.15911
chr1	218192	218251	-0.49114
chr1	218495	218554	0.20872
chr1	218669	218727	-0.24028
chr1	218899	218955	0.68063
chr1	219392	219451	0.36928
chr1	219651	219710	1.15782
chr1	219956	220015	0.07906
chr1	220241	220298	0.47373
chr1	220481	220538	0.01173
chr1	220698	220757	0.14074
chr1	220965	221022	0.18166
chr1	221237	221290	0.02709
chr1	221510	221569	-0.86400
chr1	222055	222113	-0.28497
chr1	222227	222286	0.02596
chr1	222773	222832	0.31541
chr1	223091	223150	0.05038
chr1	223407	223465	0.27306
chr1	223745	223804	-0.09210
chr1	224308	224367	-0.55666
chr1	224532	224588	-0.23672
chr1	224727	224786	0.47080
chr1	224937	224996	0.16600
chr1	225105	225164	0.49109
chr1	225371	225429	0.05662
chr1	225703	225761	0.09974
chr1	225998	226056	0.18207
chr1	226356	226415	0.05551
chr1	226662	226720	0.31461
chr1	227006	227065	0.81691
chr1	227192	227251	0.39271
chr1	227437	227494	0.51596
chr1	227661	227720	0.15311
chr1	227855	227914	0.63170
chr1	228188	228247	0.06803
chr1	228513	228570	-0.22760
chr1	228832	228890	-0.29550
chr1	229033	229089	-0.06138
chr1	229294	229353	-1.44239
chr1	229530	229589	-0.76874
chr1	229844	229903	-0.36310
chr1	230056	230115	-0.32187
chr1	230458	230517	0.03349
chr1	230748	230805	-1.17769
chr1	230962	231021	-2.35113
chr1	231205	231264	-1.35873
chr1	231428	231487	0.15539
chr1	231696	231755	-0.01066
chr1	231877	231934	-0.03611
chr1	232218	232273	0.39350
chr1	232435	232492	-0.11453
chr1	232701	232760	0.27319
chr1	232926	232985	-0.78723
chr1	233185	233244	-0.49800
chr1	233412	233470	-0.05046
chr1	233693	233752	-0.22329
chr1	233946	234004	0.27867
chr1	234170	234229	0.41210
chr1	234497	234556	0.71855
chr1	234781	234840	0.02282
chr1	234946	235002	-0.27596
chr1	235167	235226	-1.29511
chr1	235351	235410	-0.94524
chr1	235603	235662	-0.64008
chr1	235779	235838	-0.51653
chr1	236131	236190	-0.90887
chr1	236470	236529	0.35744
chr1	236836	236893	-0.80101
chr1	237207	237266	-0.46913
chr1	237481	237539	-0.40852
chr1	237728	237785	-0.81083
chr1	237944	238003	-2.26809
chr1	238258	238316	-1.45740
chr1	238466	238525	-0.03336
chr1	238672	238731	-1.96312
chr1	238968	239027	-0.86182
chr1	239367	239426	-1.61892
chr1	239554	239613	-1.95369
chr1	239935	239994	-1.19141
chr1	240335	240394	-1.59754
chr1	240702	240761	-1.72319
chr1	241001	241060	0.03747
chr1	241224	241283	0.06726
chr1	241480	241539	-0.24272
chr1	241677	241732	0.29113
chr1	241909	241968	-0.00062
chr1	242118	242177	0.45930
chr1	242430	242489	0.01203
chr1	242770	242829	0.33225
chr1	243131	243190	-0.17692
chr1	243305	243364	-0.45321
chr1	243486	243545	-1.00226
chr1	243756	243815	-0.01057
chr1	244044	244103	0.00890
chr1	244454	244513	-1.13766
chr1	244642	244701	-0.41536
chr1	244939	244998	-0.19023
chr1	245180	245239	0.04954
chr1	245369	245428	0.18260
chr1	245707	245766	0.18252
chr1	245926	245985	0.03975
chr1	246306	246365	0.26884
chr1	246501	246560	0.17285
chr1	246848	246906	-0.45193
chr1	247120	247174	-0.49589
chr1	247479	247538	0.11565
chr1	248025	248084	-0.49543
chr1	248277	248333	0.21830
chr1	248556	248615	0.43168
chr1	248838	248897	-0.26908
chr1	249095	249154	0.04437
chr1	249421	249480	0.16868
chr1	249778	249835	0.07746
chr1	250012	250071	0.10742
chr1	250192	250251	0.10478
chr1	250511	250570	-0.20093
chr1	250703	250762	-0.80342
chr1	250918	250977	-0.07444
chr1	251095	251154	-0.33816
chr1	251633	251692	0.32471
chr1	252203	252259	0.04756
chr1	252382	252441	0.25668
chr1	252564	252623	-0.20941
chr1	252781	252840	-0.37322
chr1	253007	253066	-0.78460
chr1	253458	253517	-0.31334
chr1	253673	253731	0.08051
chr1	254075	254131	-0.87255
chr1	254281	254340	-0.44956
chr1	254496	254555	-0.65298
chr1	254684	254743	0.21291
chr1	254854	254913	-0.73454
chr1	255154	255212	0.80306
chr1	255578	255637	0.02539
chr1	255898	255957	-0.37059
chr1	256100	256158	0.12597
chr1	256382	256441	-0.40059
chr1	256818	256877	0.56193
chr1	257109	257168	0.04960
chr1	257446	257502	0.34543
chr1	257677	257731	0.20743
chr1	257840	257899	0.27407
chr1	258018	258075	0.36285
chr1	258340	258399	0.56590
chr1	258581	258640	0.03123
chr1	258788	258847	0.23143
chr1	259017	259075	0.56780
chr1	259321	259379	-0.45282
chr1	259570	259629	-1.38025
chr1	259983	260042	0.04266
chr1	260324	260383	-0.20844
chr1	260628	260687	0.54294
chr1	260885	260943	-0.17295
chr1	261152	261211	0.41249
chr1	261430	261489	0.83760
chr1	261646	261705	0.18977
chr1	261900	261959	0.65625
chr1	262147	262205	0.22807
chr1	262357	262415	0.13414
chr1	262606	262663	0.30694
chr1	262839	262898	0.11258
chr1	263238	263297	0.22039
chr1	263479	263538	0.81155
chr1	263713	263772	0.42619
chr1	263942	264001	0.32392
chr1	264113	264172	0.36667
chr1	264451	264510	0.52775
chr1	264727	264786	0.99032
chr1	264895	264952	0.15435
chr1	265068	265127	0.12050
chr1	265328	265387	0.34173
chr1	265624	265683	-0.19454
chr1	266131	266190	0.33919
chr1	266571	266630	0.29743
chr1	266830	266889	0.22681
chr1	267021	267080	0.10405
chr1	267198	267257	0.05338
chr1	267497	267556	0.15076
chr1	267689	267746	0.94985
chr1	267888	267947	0.46805
chr1	268117	268176	0.27970
chr1	268313	268372	0.15187
chr1	268664	268722	0.19232
chr1	268845	268904	0.81592
chr1	269063	269116	0.57636
chr1	269310	269369	0.05271
chr1	269475	269534	0.49899
chr1	269650	269709	0.12149
chr1	269891	269950	0.04338
chr1	270089	270148	0.06211
chr1	270425	270484	0.70327
chr1	270601	270660	0.15614
chr1	270955	271014	0.61626
chr1	271200	271258	-0.29842
chr1	271471	271530	0.01992
chr1	271665	271724	0.21810
chr1	271938	271997	0.02095
chr1	272236	272295	-0.18323
chr1	272440	272499	-0.38736
chr1	272744	272803	0.11567
chr1	272983	273042	-0.03867
chr1	273257	273316	-0.00174
chr1	273669	273728	0.50247
chr1	273974	274032	0.00376
chr1	274194	274253	-0.26701
chr1	274477	274536	0.01428
chr1	274769	274828	-0.01764
chr1	275008	275067	0.23572
chr1	275387	275446	-0.12585
chr1	275640	275699	0.02781
chr1	276074	276133	0.37174
chr1	276246	276303	0.22839
chr1	276799	276857	-0.00032
chr1	277341	277400	0.24652
chr1	277730	277787	-0.07651
chr1	277936	277994	0.22874
chr1	278425	278484	0.05726
chr1	278712	278770	0.19954
chr1	278878	278937	0.51963
chr1	279135	279194	0.04788
chr1	279350	279409	-0.01089
chr1	279530	279585	-0.17128
chr1	279801	279856	0.09320
chr1	280103	280162	-0.04120
chr1	280481	280539	0.45140
chr1	280705	280764	0.09093
chr1	280978	281035	0.51742
chr1	281261	281320	-0.49063
chr1	281547	281606	-0.53703
chr1	281720	281779	-0.44600
chr1	281927	281986	0.37760
chr1	282152	282208	0.11250
chr1	282499	282558	0.15848
chr1	282839	282898	0.01717
chr1	283055	283114	0.27402
chr1	283289	283346	-0.64107
chr1	283618	283677	0.26177
chr1	283788	283844	0.06828
chr1	284055	284114	0.09735
chr1	284258	284315	0.19513
chr1	284560	284619	0.86757
chr1	284873	284932	0.49623
chr1	285072	285131	0.47942
chr1	285368	285426	0.17829
chr1	285582	285641	0.07243
chr1	285850	285909	0.02014
chr1	286025	286083	0.24461
chr1	286207	286266	0.41458
chr1	286606	286665	-0.27513
chr1	286855	286914	-0.12235
chr1	287109	287168	0.10137
chr1	287290	287347	0.10223
chr1	287542	287601	0.27886
chr1	287727	287786	-0.17051
chr1	287906	287965	0.33161
chr1	288148	288207	0.41127
chr1	288448	288507	0.37333
chr1	288747	288806	0.10847
chr1	289072	289131	0.12445
chr1	289432	289491	-0.41853
chr1	289698	289756	-0.67482
chr1	289955	290014	-0.70631
chr1	290372	290431	0.47477
chr1	290549	290608	0.11519
chr1	290821	290879	0.29165
chr1	291063	291122	0.51193
chr1	291469	291528	-0.33897
chr1	291647	291706	-0.39898
chr1	291951	292010	-0.30756
chr1	292168	292227	0.11311
chr1	292441	292500	0.37066
chr1	292698	292757	0.50655
chr1	293016	293075	0.07430
chr1	293275	293334	0.02950
chr1	293616	293675	-0.03077
chr1	293796	293855	-1.32487
chr1	293977	294036	-1.45257
chr1	294326	294385	-0.84100
chr1	294569	294628	-0.08205
chr1	294738	294797	-0.15894
chr1	294961	295020	0.13486
chr1	295212	295271	0.08392
chr1	295427	295483	0.12267
chr1	295772	295831	-0.26582
chr1	296156	296215	0.00173
chr1	296364	296423	-0.30310
chr1	296891	296950	-0.30729
chr1	297103	297162	-0.30324
chr1	297271	297329	0.67712
chr1	297460	297519	1.09686
chr1	297670	297729	0.80124
chr1	297932	297989	0.01067
chr1	298396	298455	0.42559
chr1	298688	298747	-0.24375
chr1	298969	299028	-0.68327
chr1	299139	299198	-0.79239
chr1	299403	299462	-0.05951
chr1	299709	299767	0.64727
chr1	300067	300126	0.06200
chr1	300402	300461	0.22876
chr1	300576	300629	0.14374
chr1	300797	300856	0.37387
chr1	301143	301202	0.20132
chr1	301475	301534	-0.13215
chr1	301737	301796	-0.43066
chr1	302206	302265	-0.29951
chr1	302468	302527	-0.37146
chr1	302711	302770	0.22333
chr1	302937	302996	-1.22933
chr1	303116	303173	-0.24964
chr1	303380	303438	-0.21615
chr1	303684	303743	0.07243
chr1	303977	304036	-0.39670
chr1	304317	304376	-1.69702
chr1	304481	304540	-1.20864
chr1	304774	304833	-0.42336
chr1	305108	305167	-0.40847
chr1	305324	305383	-0.49925
chr1	305550	305607	-1.56552
chr1	305953	306012	-0.03748
chr1	306164	306223	-0.41362
chr1	306603	306662	0.02205
chr1	306824	306883	0.30185
chr1	307028	307083	0.22175
chr1	307222	307281	-0.34364
chr1	307543	307602	0.01094
chr1	307712	307771	0.54585
chr1	308003	308062	-1.15934
chr1	308188	308246	-1.05080
chr1	308396	308455	0.65549
chr1	308703	308759	0.23709
chr1	308928	308987	0.16123
chr1	309109	309168	0.89311
chr1	309347	309406	0.00926
chr1	309574	309633	-0.62790
chr1	309871	309930	-0.30653
chr1	310230	310289	-0.59594
chr1	310470	310529	0.62921
chr1	310737	310796	0.15400
chr1	310948	311007	-0.57812
chr1	311363	311422	-0.58816
chr1	311676	311735	-0.35448
chr1	311870	311929	-0.75824
chr1	312109	312168	-0.34256
chr1	312534	312593	-0.06934
chr1	312710	312769	0.17525
chr1	312937	312996	0.17540
chr1	313159	313214	0.16458
chr1	313382	313440	0.14038
chr1	313899	313957	-0.00162
chr1	314214	314273	-0.46882
chr1	314573	314632	0.19115
chr1	314790	314849	0.29953
chr1	315175	315234	0.58821
chr1	315488	315547	-0.11965
chr1	315989	316048	0.12935
chr1	316297	316356	-0.47795
chr1	316474	316533	0.01228
chr1	316644	316701	0.01587
chr1	317134	317193	0.28771
chr1	317386	317445	-0.42352
chr1	317722	317781	0.23799
chr1	317960	318019	0.44922
chr1	318140	318199	0.11606
chr1	318588	318645	-0.07557
chr1	318862	318920	0.17134
chr1	319062	319121	-0.29813
chr1	319297	319356	0.16947
chr1	319750	319806	-0.01646
chr1	320092	320151	0.05201
chr1	320300	320359	-0.00486
chr1	320548	320606	-0.01789
chr1	320977	321036	0.11306
chr1	321268	321321	0.08934
chr1	321455	321514	0.37739
chr1	321687	321743	-1.05767
chr1	321972	322031	0.09797
chr1	322445	322504	0.77961
chr1	322912	322967	0.03895
chr1	323174	323233	0.37011
chr1	323351	323410	0.04292
chr1	323833	323892	0.00021
chr1	324097	324156	0.49104
chr1	324314	324372	-0.29513
chr1	324603	324662	-0.11052
chr1	324769	324826	0.08862
chr1	325062	325120	0.40079
chr1	325248	325307	-0.19203
chr1	325438	325495	-0.76534
chr1	325672	325731	-0.21312
chr1	325936	325995	0.11126
chr1	326109	326168	0.18693
chr1	326314	326373	-0.82986
chr1	326502	326560	-0.66739
chr1	326764	326821	-0.29140
chr1	326949	327008	0.19130
chr1	327173	327232	-0.36937
chr1	327394	327453	-0.00582
chr1	327640	327696	0.00982
chr1	327815	327874	0.03654
chr1	328192	328251	0.04544
chr1	328593	328652	-0.13922
chr1	328949	329008	-0.14115
chr1	329115	329174	0.14082
chr1	329401	329460	-0.35037
chr1	329865	329924	-0.48701
chr1	330373	330432	0.02439
chr1	330706	330765	0.02940
chr1	330950	331006	0.80121
chr1	331469	331528	0.43770
chr1	331804	331863	0.50985
chr1	332324	332382	0.25355
chr1	332635	332693	-0.04906
chr1	332846	332905	-0.02093
chr1	333166	333225	0.28783
chr1	333397	333454	0.24321
chr1	333678	333735	0.35028
chr1	333919	333978	0.04937
chr1	334212	334271	0.50037
chr1	334526	334585	-0.26983
chr1	334749	334808	0.34595
chr1	334939	334996	-0.02013
chr1	335260	335319	0.52522
chr1	335443	335498	0.48422
chr1	335636	335694	0.31050
chr1	335931	335990	0.21085
chr1	336134	336193	1.46129
chr1	336382	336439	-0.97850
chr1	336618	336677	-0.23050
chr1	336921	336980	0.05272
chr1	337137	337196	0.01867
chr1	337325	337384	0.12744
chr1	337654	337713	0.42099
chr1	338208	338267	-0.52713
chr1	338417	338476	-0.67129
chr1	338587	338646	0.38515
chr1	338957	339016	-0.36044
chr1	339349	339408	-1.25250
chr1	339638	339697	-0.61131
chr1	339858	339917	-0.80190
chr1	340069	340128	-0.76267
chr1	340329	340388	0.01118
chr1	340642	340699	0.09903
chr1	340848	340906	-0.18956
chr1	341162	341220	-0.52440
chr1	341536	341592	-0.45224
chr1	341815	341874	-0.02698
chr1	342038	342097	-1.21689
chr1	342323	342382	-1.36340
chr1	342582	342641	-0.35803
chr1	342870	342929	-0.02871
chr1	343107	343166	-0.41605
chr1	343386	343445	0.00703
chr1	343596	343655	0.27436
chr1	343831	343889	0.50497
chr1	344077	344136	0.09299
chr1	344347	344404	1.07348
chr1	344584	344643	0.01151
chr1	344918	344977	0.44533
chr1	345192	345251	0.09859
chr1	345379	345438	-0.86559
chr1	345624	345681	0.05473
chr1	345817	345876	-0.33475
chr1	346159	346218	-0.71547
chr1	346335	346394	-0.10457
chr1	346531	346590	-0.10907
chr1	346891	346950	-0.60796
chr1	347110	347167	-0.59673
chr1	347327	347386	0.14699
chr1	347665	347722	0.08013
chr1	347873	347932	0.29545
chr1	348050	348109	-0.11037
chr1	348222	348281	-0.55390
chr1	348579	348638	-0.00886
chr1	348899	348958	0.31604
chr1	349117	349176	-0.28657
chr1	349348	349407	0.42484
chr1	349848	349907	0.04967
chr1	350148	350207	0.78870
chr1	350322	350379	-0.92070
chr1	350652	350710	-0.17966
chr1	351011	351067	-0.14386
chr1	351388	351447	-0.00119
chr1	351677	351736	0.06012
chr1	351927	351984	0.33905
chr1	352122	352181	0.06181
chr1	352350	352409	0.03244
chr1	352569	352628	1.20904
chr1	352848	352905	0.10032
chr1	353213	353271	-0.84760
chr1	353410	353469	-0.87489
chr1	353581	353640	0.34980
chr1	353863	353922	-0.46447
chr1	354032	354091	0.57040
chr1	354287	354346	0.06627
chr1	354494	354552	0.19425
chr1	354813	354872	0.27082
chr1	355054	355113	0.27018
chr1	355424	355483	0.03524
chr1	355655	355714	-0.04150
chr1	355895	355954	0.13900
chr1	356206	356265	-0.11803
chr1	356372	356431	0.46598
chr1	356675	356732	-0.48424
chr1	357114	357173	-0.96290
chr1	357284	357343	-0.70540
chr1	357453	357512	0.06216
chr1	357639	357698	-0.27295
chr1	358174	358230	0.39147
chr1	358434	358493	0.43173
chr1	358655	358714	0.18841
chr1	358880	358939	0.04995
chr1	359064	359123	-0.61592
chr1	359324	359383	-0.43409
chr1	359611	359670	-0.53627
chr1	359950	360009	-0.40260
chr1	360311	360367	0.06215
chr1	360518	360572	0.46366
chr1	360924	360981	0.16992
chr1	361210	361269	-0.54348
chr1	361401	361460	-1.12735
chr1	361565	361624	-1.14570
chr1	361858	361915	0.06870
chr1	362255	362314	-0.28695
chr1	362603	362662	0.50927
chr1	362778	362837	-0.37576
chr1	363038	363096	0.53877
chr1	363225	363279	0.03778
chr1	363425	363482	0.45804
chr1	363638	363697	-0.00901
chr1	363904	363962	-0.99677
chr1	364107	364166	-0.75492
chr1	364322	364381	0.52301
chr1	364675	364734	0.00532
chr1	364939	364998	-0.84884
chr1	365108	365167	-1.42866
chr1	365294	365353	-1.06710
chr1	365517	365576	-0.59157
chr1	365699	365758	-0.01653
chr1	366066	366125	0.16453
chr1	366269	366328	0.67073
chr1	366497	366556	0.00082
chr1	366714	366773	-0.50823
chr1	367112	367171	0.36682
chr1	367555	367614	0.18308
chr1	367724	367783	0.43973
chr1	368009	368068	-0.38940
chr1	368245	368304	0.00343
chr1	368416	368475	-0.00362
chr1	368615	368674	-0.20248
chr1	368966	369025	-0.26266
chr1	369146	369203	0.15272
chr1	369483	369541	0.07967
chr1	369748	369807	-0.40947
chr1	370057	370116	0.01270
chr1	370284	370343	0.57064
chr1	370599	370658	0.44405
chr1	370960	371018	0.45312
chr1	371145	371204	0.00400
chr1	371501	371560	0.67849
chr1	371762	371821	0.01377
chr1	372017	372076	0.07770
chr1	372348	372407	0.42347
chr1	372673	372729	0.18199
chr1	372922	372981	0.53972
chr1	373290	373349	0.36335
chr1	373662	373721	-0.03944
chr1	373994	374053	0.16282
chr1	374265	374324	-0.49356
chr1	374668	374725	0.24839
chr1	375105	375163	0.65291
chr1	375473	375531	0.00480
chr1	375815	375874	0.65728
chr1	376046	376104	-0.12033
chr1	376565	376624	0.51523
chr1	376757	376816	0.22285
chr1	377054	377113	-0.07365
chr1	377381	377440	-0.04353
chr1	377924	377983	0.15489
chr1	378218	378274	-0.18194
chr1	378591	378649	0.60408
chr1	379110	379169	0.41105
chr1	379465	379524	0.44051
chr1	379808	379864	0.64681
chr1	380070	380123	0.41849
chr1	380250	380302	1.01244
chr1	380444	380503	0.38008
chr1	380655	380712	-0.43238
chr1	380872	380931	0.48563
chr1	381098	381156	0.55135
chr1	381325	381383	-0.68085
chr1	381582	381635	-1.33961
chr1	381885	381944	0.38568
chr1	382083	382139	-0.30763
chr1	382515	382574	-0.52714
chr1	382850	382909	0.39765
chr1	383018	383077	-0.84370
chr1	383251	383310	-1.46710
chr1	383698	383757	-0.79144
chr1	383916	383975	-0.81446
chr1	384172	384231	-1.92799
chr1	384343	384402	-0.62026
chr1	384735	384793	-0.66244
chr1	384968	385027	0.58786
chr1	385215	385274	0.25204
chr1	385661	385720	-0.35426
chr1	385905	385964	-0.08851
chr1	386129	386188	-0.70807
chr1	386293	386352	-0.60725
chr1	386469	386528	-0.09743
chr1	386780	386839	-0.09811
chr1	386976	387035	0.15780
chr1	387215	387274	0.47658
chr1	387401	387460	0.43236
chr1	387638	387697	0.40054
chr1	387971	388030	-0.48977
chr1	388223	388282	-0.50867
chr1	388394	388453	0.00242
chr1	388564	388621	0.25194
chr1	388824	388883	0.37050
chr1	389264	389323	0.20027
chr1	389415	389474	0.09710
chr1	389899	389958	-0.34101
chr1	390228	390287	0.21084
chr1	390599	390658	0.12072
chr1	390866	390925	0.28633
chr1	391362	391421	0.33362
chr1	391653	391712	-0.03712
chr1	391823	391877	0.12486
chr1	392125	392184	0.31296
chr1	392512	392569	-0.01421
chr1	392875	392934	-0.13062
chr1	393229	393288	-0.37507
chr1	393538	393597	0.16935
chr1	393751	393810	0.28764
chr1	393968	394027	0.50231
chr1	394171	394229	0.19071
chr1	394459	394518	0.20208
chr1	394631	394690	0.33747
chr1	394795	394854	0.13512
chr1	395041	395100	0.06186
chr1	395507	395566	-0.38155
chr1	395803	395862	0.06581
chr1	396109	396168	0.63162
chr1	396496	396555	0.58965
chr1	396779	396838	-0.32772
chr1	396944	397003	-1.15456
chr1	397385	397444	-2.15425
chr1	397704	397763	-0.36110
chr1	397990	398047	0.08485
chr1	398534	398592	0.07231
chr1	398744	398803	0.42466
chr1	399076	399133	-0.12405
chr1	399241	399297	0.13815
chr1	399798	399857	0.65911
chr1	400028	400087	0.27444
chr1	400199	400258	0.22037
chr1	400554	400611	0.47502
chr1	401088	401147	0.23034
chr1	401449	401508	0.28350
chr1	401683	401742	0.47800
chr1	402037	402096	-0.25604
chr1	402281	402340	-1.80516
chr1	402643	402702	-1.84648
chr1	402863	402922	-1.94810
chr1	403242	403301	-0.10842
chr1	403462	403521	0.74341
chr1	403831	403890	0.14301
chr1	404345	404403	0.12305
chr1	404544	404603	0.42821
chr1	404921	404979	-0.22108
chr1	405268	405327	-0.57471
chr1	405482	405541	-0.03699
chr1	405797	405854	-0.45238
chr1	405975	406033	0.18489
chr1	406188	406247	0.07802
chr1	406424	406483	0.75129
chr1	406636	406695	0.15112
chr1	406933	406992	0.32794
chr1	407167	407226	0.01128
chr1	407460	407519	0.09631
chr1	407663	407722	0.14123
chr1	408060	408119	-0.23162
chr1	408414	408473	-0.03008
chr1	408851	408909	0.41479
chr1	409098	409157	0.30283
chr1	409315	409371	0.01582
chr1	409644	409703	-0.33095
chr1	409914	409973	-0.48002
chr1	410185	410244	-0.24934
chr1	410461	410520	-1.38166
chr1	410951	411010	-0.61849
chr1	411474	411532	-0.50574
chr1	411781	411840	-0.75891
chr1	412087	412146	0.15630
chr1	412323	412382	-0.00379
chr1	412515	412571	0.03086
chr1	412734	412793	0.17563
chr1	413097	413156	0.39332
chr1	413481	413540	0.08744
chr1	413951	414010	0.32151
chr1	414129	414188	0.01400
chr1	414412	414469	-0.71231
chr1	414686	414744	-0.11283
chr1	414966	415025	-1.46052
chr1	415214	415273	-0.84131
chr1	415417	415471	0.00735
chr1	415634	415691	0.54948
chr1	415929	415987	0.04592
chr1	416260	416319	0.38087
chr1	416561	416619	0.00779
chr1	416930	416989	0.38520
chr1	417213	417271	0.53113
chr1	417531	417590	0.86758
chr1	417846	417905	0.01683
chr1	418026	418084	0.44311
chr1	418194	418250	0.17359
chr1	418432	418491	0.45530
chr1	418826	418883	-0.23348
chr1	419257	419316	0.08632
chr1	419635	419694	-0.39718
chr1	419912	419970	-0.36321
chr1	420244	420303	0.23738
chr1	420418	420477	0.18946
chr1	420689	420746	0.10625
chr1	420875	420934	0.60003
chr1	421042	421100	1.05974
chr1	421293	421352	0.20885
chr1	421518	421577	0.28257
chr1	421938	421996	-0.14989
chr1	422181	422240	1.19365
chr1	422535	422594	0.97455
chr1	422829	422888	0.03258
chr1	423023	423082	0.05340
chr1	423237	423296	0.12537
chr1	423438	423497	0.61042
chr1	423724	423783	-0.00025
chr1	424168	424226	-0.00166
chr1	424373	424432	-0.00480
chr1	424689	424747	-0.11750
chr1	424994	425053	0.04681
chr1	425300	425359	-1.09665
chr1	425574	425632	-0.96549
chr1	425746	425805	-0.03247
chr1	425989	426048	-0.35511
chr1	426273	426332	0.51076
chr1	426560	426618	0.32128
chr1	427018	427076	-0.25688
chr1	427197	427256	0.85905
chr1	427445	427502	0.23260
chr1	427614	427672	0.15213
chr1	427872	427930	0.22631
chr1	428147	428206	0.39094
chr1	428550	428609	0.06505
chr1	428777	428836	0.37065
chr1	429197	429255	0.39540
chr1	429410	429469	-0.68957
chr1	429706	429765	0.48647
chr1	429983	430042	-0.02164
chr1	430298	430357	-0.49278
chr1	430506	430562	0.15827
chr1	430692	430746	-0.41558
chr1	430919	430978	-0.61743
chr1	431223	431280	-1.40204
chr1	431558	431617	-0.49216
chr1	431859	431918	-0.38543
chr1	432185	432244	0.30751
chr1	432414	432468	0.36251
chr1	432680	432739	0.48391
chr1	432998	433057	0.22052
chr1	433342	433401	-0.26546
chr1	433779	433838	-0.53607
chr1	434028	434087	0.38956
chr1	434399	434458	-0.17363
chr1	434641	434700	-0.33191
chr1	434935	434993	-0.02910
chr1	435284	435343	0.29263
chr1	435553	435612	-0.22315
chr1	435893	435952	-0.52573
chr1	436103	436162	-0.92187
chr1	436328	436387	-0.24335
chr1	436501	436560	-0.31786
chr1	436785	436844	-0.15960
chr1	437084	437143	0.14019
chr1	437431	437484	-0.02687
chr1	437629	437688	0.31539
chr1	437898	437957	-0.22178
chr1	438190	438249	-0.29630
chr1	438399	438458	-0.53481
chr1	438687	438746	-1.69113
chr1	438929	438988	-0.81741
chr1	439105	439164	-0.57699
chr1	439288	439347	-0.49392
chr1	439731	439790	-0.66138
chr1	439913	439972	-0.61956
chr1	440118	440177	-3.00322
chr1	440566	440625	-0.81699
chr1	440943	441002	-0.93747
chr1	441379	441437	-0.56436
chr1	441793	441852	-0.73691
chr1	442198	442254	-1.44503
chr1	442389	442448	-0.31230
chr1	442604	442663	-0.04957
chr1	443037	443096	0.33795
chr1	443384	443443	-0.00055
chr1	443706	443764	0.59405
chr1	444028	444083	0.01011
chr1	444310	444365	0.45985
chr1	444617	444675	0.04088
chr1	445043	445102	0.10672
chr1	445385	445443	0.05466
chr1	445713	445772	0.01134
chr1	445971	446030	-2.26749
chr1	446138	446197	-1.50544
chr1	446388	446446	-0.00891
chr1	446726	446785	-0.65505
chr1	447207	447266	0.71832
chr1	447387	447446	0.28043
chr1	447647	447706	0.37756
chr1	447881	447940	0.00081
chr1	448092	448151	0.83612
chr1	448397	448454	0.53950
chr1	448564	448623	0.18711
chr1	448742	448801	-0.32484
chr1	448941	449000	-0.42163
chr1	449175	449234	1.62326
chr1	449600	449659	-0.27211
chr1	449808	449867	0.24116
chr1	450275	450334	1.05133
chr1	450575	450634	0.19789
chr1	450756	450815	0.28873
chr1	450964	451023	0.12992
chr1	451212	451271	-0.33567
chr1	451704	451762	0.17397
chr1	452014	452073	0.58224
chr1	452199	452254	0.87151
chr1	452530	452585	0.45051
chr1	452760	452819	0.76957
chr1	452935	452992	0.25097
chr1	453239	453298	-0.32065
chr1	453647	453702	-0.86677
chr1	453821	453880	-1.02919
chr1	454051	454109	-0.54533
chr1	454403	454462	0.16720
chr1	454628	454687	0.12176
chr1	454855	454914	-0.33625
chr1	455153	455212	0.07052
chr1	455472	455530	-2.14541
chr1	455705	455764	-1.78706
chr1	455907	455966	0.10436
chr1	456217	456276	-0.80277
chr1	456477	456536	-1.45682
chr1	456766	456825	-0.49642
chr1	457090	457147	-0.36536
chr1	457323	457382	0.37214
chr1	457764	457820	0.08724
chr1	458241	458300	0.47755
chr1	458748	458806	0.14526
chr1	458936	458995	0.22620
chr1	459228	459287	0.03561
chr1	459503	459562	0.07590
chr1	459767	459824	0.07303
chr1	460008	460067	-1.44581
chr1	460258	460315	-1.35122
chr1	460624	460683	-0.68003
chr1	460872	460931	-0.75559
chr1	461200	461259	0.02292
chr1	461421	461480	0.15945
chr1	461600	461659	-0.61726
chr1	462046	462105	-0.27728
chr1	462242	462299	-0.24182
chr1	462488	462547	0.00030
chr1	462749	462806	0.08616
chr1	462940	462999	0.42885
chr1	463144	463203	0.21450
chr1	463383	463442	0.19755
chr1	463560	463619	0.03522
chr1	463747	463806	-0.22894
chr1	463981	464040	-0.15714
chr1	464247	464306	-0.65209
chr1	464654	464713	-0.35537
chr1	464841	464900	-0.32640
chr1	465077	465136	0.19794
chr1	465371	465430	0.06586
chr1	465777	465836	0.11238
chr1	466038	466096	-0.22581
chr1	466231	466289	0.65176
chr1	466400	466457	0.29597
chr1	466585	466644	0.17817
chr1	466810	466867	0.27738
chr1	467155	467213	0.04523
chr1	467499	467558	0.19455
chr1	467684	467743	0.11632
chr1	467895	467954	0.04938
chr1	468287	468346	-0.01914
chr1	468565	468624	-1.16415
chr1	468792	468851	-0.02881
chr1	469344	469403	0.21220
chr1	469512	469569	-0.58765
chr1	469681	469740	0.32502
chr1	469924	469983	-0.01658
chr1	470194	470253	0.41608
chr1	470370	470429	0.08912
chr1	470658	470714	0.32194
chr1	471206	471265	0.29307
chr1	471393	471452	0.12807
chr1	471642	471701	0.52435
chr1	471932	471989	0.11575
chr1	472270	472328	0.33208
chr1	472653	472712	0.14084
chr1	473008	473067	-1.48482
chr1	473275	473334	-0.29502
chr1	473485	473544	0.09619
chr1	473659	473718	-0.56060
chr1	473842	473901	-0.62003
chr1	474195	474253	-0.28422
chr1	474368	474427	0.17731
chr1	474801	474859	0.08997
chr1	474999	475058	-0.88010
chr1	475190	475249	-0.97566
chr1	475428	475487	-0.54507
chr1	475761	475817	-0.46519
chr1	476161	476220	-1.27127
chr1	476467	476526	0.19876
chr1	476656	476715	0.03246
chr1	476877	476936	0.37915
chr1	477083	477140	0.46007
chr1	477473	477531	0.69197
chr1	477988	478047	0.92826
chr1	478400	478459	0.48630
chr1	478566	478622	0.19421
chr1	479100	479159	0.17758
chr1	479279	479338	0.00981
chr1	479510	479569	0.39187
chr1	479968	480027	0.14607
chr1	480144	480203	0.29815
chr1	480542	480601	0.44446
chr1	480740	480799	-0.37777
chr1	480983	481039	0.54423
chr1	481344	481399	0.00141
chr1	481575	481634	0.37063
chr1	481806	481865	0.01371
chr1	482044	482103	-0.60713
chr1	482315	482373	-0.18887
chr1	482676	482735	-1.43723
chr1	483162	483221	0.14878
chr1	483350	483409	0.03537
chr1	483621	483680	0.19194
chr1	484083	484142	0.00136
chr1	484432	484491	0.29215
chr1	484630	484683	0.31775
chr1	484822	484880	0.03364
chr1	485008	485067	-0.20836
chr1	485290	485349	-1.56093
chr1	485480	485539	-0.77313
chr1	485692	485751	-0.07248
chr1	486164	486223	0.47536
chr1	486668	486727	-0.30028
chr1	486989	487048	0.12346
chr1	487387	487446	0.03268
chr1	487637	487696	0.03818
chr1	487972	488031	0.02265
chr1	488196	488255	-0.40192
chr1	488477	488536	-0.41822
chr1	488832	488891	0.15262
chr1	489052	489111	0.14692
chr1	489246	489305	-0.25186
chr1	489614	489673	-2.20759
chr1	490059	490118	-0.79413
chr1	490398	490456	-0.02585
chr1	490974	491033	0.04755
chr1	491212	491271	0.14942
chr1	491388	491447	0.04391
chr1	491619	491678	0.18894
chr1	491933	491992	0.13504
chr1	492126	492185	-0.03568
chr1	492320	492379	-1.17497
chr1	492558	492617	-0.21214
chr1	492775	492834	0.14796
chr1	493065	493123	0.09061
chr1	493298	493357	-0.04348
chr1	493628	493687	0.10666
chr1	493934	493993	0.01683
chr1	494327	494385	-0.34702
chr1	494872	494931	0.13651
chr1	495133	495192	-0.00063
chr1	495333	495392	0.20280
chr1	495542	495601	0.25278
chr1	495887	495946	0.29995
chr1	496155	496213	0.16654
chr1	496397	496456	0.32432
chr1	496699	496758	0.53021
chr1	496902	496961	0.19515
chr1	497086	497145	0.39995
chr1	497276	497331	-0.00094
chr1	497439	497498	0.16726
chr1	497672	497731	0.67111
chr1	498013	498072	-0.73617
chr1	498217	498274	-0.19508
chr1	498477	498536	-0.23435
chr1	498706	498765	0.03523
chr1	498942	499001	0.40550
chr1	499286	499345	-0.34840
chr1	499489	499547	0.56362
chr1	499867	499926	0.15527
chr1	500167	500226	0.00462
chr1	500484	500543	-0.79831
chr1	500649	500708	-0.77086
chr1	500962	501021	-0.93044
chr1	501140	501199	0.24648
chr1	501430	501489	-0.80498
chr1	501709	501768	-0.42192
chr1	501998	502057	0.12279
chr1	502219	502278	-0.59602
chr1	502448	502507	-0.55154
chr1	502636	502695	0.21562
chr1	502804	502863	0.15635
chr1	503036	503092	-0.42657
chr1	503275	503334	0.63713
chr1	503679	503738	0.67018
chr1	503942	504001	0.38216
chr1	504153	504212	-0.23501
chr1	504322	504377	-1.07845
chr1	504493	504552	-0.68888
chr1	504709	504768	-0.38388
chr1	505035	505093	-0.39781
chr1	505310	505369	0.48750
chr1	505485	505543	0.68563
chr1	505868	505924	-0.77373
chr1	506085	506144	-0.30520
chr1	506279	506338	-0.17478
chr1	506476	506535	-0.29805
chr1	506824	506882	0.05257
chr1	507218	507277	-0.43733
chr1	507641	507700	-0.18078
chr1	507809	507868	0.12905
chr1	508073	508132	0.09217
chr1	508246	508304	0.33085
chr1	508545	508604	0.45712
chr1	508801	508860	0.05834
chr1	509052	509106	0.10804
chr1	509361	509420	-0.08178
chr1	509621	509680	0.00087
chr1	509865	509919	-0.57810
chr1	510098	510157	-0.26858
chr1	510301	510360	-0.85854
chr1	510633	510692	-0.36142
chr1	511014	511073	0.49010
chr1	511302	511361	-0.04654
chr1	511493	511552	-0.38061
chr1	511662	511721	-0.57204
chr1	512105	512163	-0.06485
chr1	512333	512392	1.09728
chr1	512538	512597	0.23576
chr1	512726	512785	0.62281
chr1	513045	513104	-0.27874
chr1	513337	513396	0.27152
chr1	513525	513584	-0.58119
chr1	513692	513751	-1.32352
chr1	513887	513946	-0.75662
chr1	514234	514292	-0.05391
chr1	514437	514496	0.32126
chr1	514615	514674	0.26101
chr1	514813	514872	0.00551
chr1	515043	515102	0.80145
chr1	515217	515276	0.06012
chr1	515487	515546	-0.02099
chr1	515755	515814	-1.14337
chr1	515962	516021	0.31492
chr1	516160	516219	0.27882
chr1	516667	516723	0.35254
chr1	516850	516909	1.18689
chr1	517017	517075	0.16434
chr1	517261	517320	0.13949
chr1	517508	517567	-0.30751
chr1	517735	517792	1.01067
chr1	518108	518165	0.35074
chr1	518469	518528	-0.19243
chr1	518816	518875	-1.24406
chr1	519179	519237	-1.77882
chr1	519590	519649	-0.14479
chr1	520044	520103	-0.62867
chr1	520305	520363	-1.44326
chr1	520617	520676	-0.84298
chr1	520896	520954	0.53552
chr1	521082	521141	0.19186
chr1	521309	521367	0.50511
chr1	521636	521693	0.13504
chr1	521957	522016	-0.13634
chr1	522355	522414	-0.23186
chr1	522582	522641	-1.45608
chr1	522780	522839	-1.20524
chr1	523031	523088	-1.76145
chr1	523232	523290	-0.24933
chr1	523460	523519	0.26880
chr1	523667	523726	0.30348
chr1	523876	523935	0.76147
chr1	524116	524175	0.58363
chr1	524454	524513	0.11964
chr1	524819	524878	0.79495
chr1	525011	525070	0.34808
chr1	525352	525411	0.46152
chr1	525657	525716	0.25890
chr1	526048	526106	0.06689
chr1	526312	526371	-0.24503
chr1	526568	526627	-1.35362
chr1	526948	527007	-0.00083
chr1	527405	527464	-0.73723
chr1	527601	527660	-1.03614
chr1	527913	527972	-1.00057
chr1	528104	528163	-0.56100
chr1	528326	528385	-0.47034
chr1	528592	528651	-0.00438
chr1	528856	528915	-0.87057
chr1	529064	529123	-1.06764
chr1	529415	529474	0.13687
chr1	529798	529856	-0.41035
chr1	530263	530322	-1.60181
chr1	530498	530557	0.37718
chr1	530756	530815	0.07686
chr1	530953	531012	0.12800
chr1	531163	531221	1.20082
chr1	531398	531456	-0.00079
chr1	531606	531665	0.83738
chr1	531844	531903	-0.23471
chr1	532112	532171	-0.11472
chr1	532499	532558	-0.19181
chr1	532756	532814	0.01550
chr1	533082	533136	0.46964
chr1	533281	533340	0.36264
chr1	533547	533606	0.08557
chr1	533991	534050	-0.90729
chr1	534396	534455	0.07534
chr1	534927	534986	0.13877
chr1	535080	535137	0.45438
chr1	535596	535651	0.06226
chr1	535973	536031	-0.02765
chr1	536263	536320	0.39328
chr1	536427	536486	-0.00065
chr1	536837	536896	0.60598
chr1	537044	537103	0.39382
chr1	537324	537382	-0.28172
chr1	537587	537645	0.18712
chr1	537813	537872	0.00830
chr1	538112	538171	0.21725
chr1	538461	538520	-0.34338
chr1	538641	538700	0.04894
chr1	538857	538916	0.57971
chr1	539044	539103	0.15842
chr1	539379	539438	0.15024
chr1	539624	539683	0.14159
chr1	539801	539860	-0.00048
chr1	540201	540260	0.02346
chr1	540540	540598	-0.27547
chr1	540924	540983	-0.03728
chr1	541201	541259	-0.31845
chr1	541443	541502	0.12681
chr1	541721	541780	-1.04643
chr1	541994	542052	-0.37040
chr1	542324	542383	-0.01788
chr1	542646	542705	0.33744
chr1	542967	543025	0.68680
chr1	543309	543367	0.02472
chr1	543674	543733	-0.04718
chr1	543907	543966	-0.54552
chr1	544221	544277	-0.09104
chr1	544395	544454	0.02001
chr1	544696	544754	0.34437
chr1	544941	544995	0.11665
chr1	545140	545199	0.12955
chr1	545649	545707	0.05509
chr1	545833	545891	0.12659
chr1	546195	546251	-0.25140
chr1	546432	546491	-0.50015
chr1	546666	546725	-0.23728
chr1	546859	546918	0.29787
chr1	547044	547102	0.33248
chr1	547259	547317	0.28887
chr1	547431	547487	0.31095
chr1	547642	547701	0.31374
chr1	547878	547937	0.91774
chr1	548086	548145	0.00886
chr1	548299	548357	0.39181
chr1	548479	548532	0.04101
chr1	548705	548763	-0.26291
chr1	548876	548931	-0.49047
chr1	549197	549256	0.08992
chr1	549422	549481	0.24979
chr1	549753	549811	0.01971
chr1	549953	550012	-0.22345
chr1	550216	550275	0.01424
chr1	550561	550615	0.09000
chr1	550899	550956	-0.37095
chr1	551072	551130	0.09272
chr1	551480	551537	0.03729
chr1	551711	551770	0.27400
chr1	551937	551996	-0.11963
chr1	552219	552278	0.14923
chr1	552428	552487	0.48355
chr1	552800	552859	0.14252
chr1	553114	553173	0.02907
chr1	553408	553467	0.59397
chr1	553612	553671	-0.28755
chr1	554012	554067	-0.00083
chr1	554377	554436	-0.61539
chr1	554751	554810	-0.17836
chr1	555182	555240	-1.84465
chr1	555411	555470	-0.62392
chr1	555640	555699	-0.00167
chr1	556056	556115	-0.33766
chr1	556524	556583	0.39170
chr1	557052	557109	0.36863
chr1	557293	557352	0.85851
chr1	557697	557756	0.02156
chr1	557885	557944	0.26729
chr1	558106	558163	-0.10099
chr1	558438	558496	-0.33664
chr1	558645	558704	0.05243
chr1	558934	558993	-0.29195
chr1	559304	559361	-0.40437
chr1	559635	559694	0.25519
chr1	560186	560244	-0.35311
chr1	560388	560446	0.06582
chr1	560712	560771	0.01999
chr1	560963	561022	0.07144
chr1	561205	561264	-0.17257
chr1	561393	561450	0.21874
chr1	561627	561686	0.32383
chr1	562012	562071	-0.36558
chr1	562386	562445	0.00047
chr1	562620	562679	0.03537
chr1	562858	562917	-1.36179
chr1	563087	563146	0.00379
chr1	563432	563491	-1.05620
chr1	563646	563705	-1.00906
chr1	563892	563951	-0.73427
chr1	564356	564415	-0.33764
chr1	564528	564587	0.02467
chr1	564845	564904	0.67354
chr1	565322	565378	0.12705
chr1	565495	565554	0.33186
chr1	565997	566056	0.13614
chr1	566431	566490	0.30547
chr1	566680	566738	0.08886
chr1	567116	567174	0.53940
chr1	567442	567501	0.03461
chr1	567703	567759	0.18411
chr1	567892	567951	-0.01027
chr1	568318	568376	0.44881
chr1	568562	568621	0.14938
chr1	568750	568809	0.50104
chr1	568928	568986	0.32779
chr1	569325	569382	0.26373
chr1	569574	569632	-1.28725
chr1	569790	569849	-1.73643
chr1	570005	570064	-1.26067
chr1	570308	570367	-0.64291
chr1	570734	570793	0.03396
chr1	570983	571042	0.13255
chr1	571152	571207	0.06658
chr1	571447	571500	0.42596
chr1	571660	571719	0.23325
chr1	571872	571931	0.25964
chr1	572103	572160	0.24637
chr1	572378	572436	0.02126
chr1	572623	572682	1.01983
chr1	572798	572857	0.06121
chr1	573035	573094	0.16579
chr1	573248	573307	0.05205
chr1	573453	573510	0.12979
chr1	573725	573784	0.06038
chr1	573953	574012	0.20056
chr1	574137	574196	-0.25553
chr1	574367	574426	-0.56605
chr1	574816	574875	-0.14630
chr1	574998	575057	0.01703
chr1	575222	575281	0.01421
chr1	575614	575671	0.18003
chr1	575970	576026	0.31139
chr1	576251	576310	0.53557
chr1	576756	576815	0.11571
chr1	576956	577015	-0.55326
chr1	577197	577256	-1.12613
chr1	577540	577599	-2.72351
chr1	577946	578005	-0.26228
chr1	578143	578202	-0.52618
chr1	578559	578616	-0.64165
chr1	578723	578782	0.07136
chr1	578962	579021	-0.36185
chr1	579225	579284	0.22278
chr1	579396	579455	0.27069
chr1	579694	579753	-0.73669
chr1	579994	580053	0.04027
chr1	580277	580336	-0.21574
chr1	580621	580680	0.14596
chr1	580961	581018	0.26421
chr1	581257	581316	-0.57725
chr1	581631	581690	-1.09470
chr1	581898	581957	-0.30236
chr1	582221	582280	-0.88198
chr1	582531	582590	0.23964
chr1	582784	582838	0.36315
chr1	582946	583005	1.07704
chr1	583291	583349	0.00788
chr1	583798	583855	0.73434
chr1	583993	584051	0.02142
chr1	584207	584265	0.06615
chr1	584515	584574	-0.67789
chr1	584743	584802	-1.09407
chr1	584956	585015	-0.37398
chr1	585214	585271	0.15078
chr1	585415	585474	0.29491
chr1	585595	585654	0.34369
chr1	585934	585992	0.46093
chr1	586282	586341	0.14923
chr1	586585	586644	0.17348
chr1	586957	587016	0.16243
chr1	587278	587335	-0.04156
chr1	587512	587571	0.13988
chr1	587767	587825	-1.14535
chr1	588167	588226	-0.32677
chr1	588452	588511	0.23817
chr1	588690	588749	-0.41625
chr1	589031	589090	0.00230
chr1	589590	589649	0.09753
chr1	589789	589848	0.61507
chr1	589986	590045	0.22686
chr1	590174	590233	0.16990
chr1	590443	590502	-0.67952
chr1	590783	590839	-0.63654
chr1	590948	591007	-0.32244
chr1	591128	591186	0.05098
chr1	591501	591559	-0.03078
chr1	591860	591919	-0.00396
chr1	592206	592264	-0.82076
chr1	592572	592631	-0.58830
chr1	593054	593113	-0.13478
chr1	593382	593441	0.02875
chr1	593642	593701	-0.03006
chr1	594009	594068	0.10751
chr1	594362	594421	0.09286
chr1	594638	594694	0.22336
chr1	594866	594925	0.35490
chr1	595284	595343	0.24499
chr1	595460	595519	0.39062
chr1	595716	595775	0.43640
chr1	595922	595981	0.02655
chr1	596204	596263	0.27820
chr1	596632	596691	0.43465
chr1	596917	596976	0.14148
chr1	597134	597193	0.32917
chr1	597509	597568	-0.28886
chr1	597687	597746	-0.53263
chr1	598004	598063	-0.39194
chr1	598452	598510	-1.15693
chr1	598713	598772	-0.36438
chr1	598971	599029	-0.23263
chr1	599278	599337	0.43009
chr1	599733	599790	0.37669
chr1	600006	600063	0.16340
chr1	600212	600271	0.06815
chr1	600477	600536	0.34996
chr1	600767	600826	0.11666
chr1	600952	601011	-0.56149
chr1	601235	601294	0.34579
chr1	601574	601633	-0.41217
[truncated: 40,677 more rows]
