# Supplementary material for: A Positive Feedback Loop Links Opposing Functions of P-TEFb/Cdk9 and Histone H2B Ubiquitylation to Regulate Transcript Elongation in Fission Yeast
Source: PLoS Genet. 2012 Aug 2;8(8):e1002822. doi: 10.1371/journal.pgen.1002822 (PMC3410854; doi:10.1371/journal.pgen.1002822)
Supplement: Dataset S3 — Microarray data for ChIP-chip performed with a histone H3 antibody (htb1-K119R). (ZIP) [file pgen.1002822.s003.zip › Dataset S3.wig]

track type=wiggle_0 name="H3_vs_WCE-K119_2rep_686" description="Assembly = SPombeSep.2004=>H3_vs_WCE-K119_2rep" visibility=full color=255,100,0 autoScale=off maxHeightPixels=64,64,11 graphType=bar yLineMark=1 yLineOnOff=on windowingFunction=mean viewLimits=-3:3 gridDefault=on
chr1	162	221	0.08046
chr1	617	676	-0.01023
chr1	1467	1526	0.33988
chr1	1742	1799	0.54113
chr1	2114	2172	0.17499
chr1	2333	2377	0.79044
chr1	2975	3026	-0.05378
chr1	3261	3320	-0.15236
chr1	3676	3734	0.29477
chr1	3903	3962	-0.17185
chr1	4207	4266	0.10317
chr1	4424	4483	-0.12260
chr1	4785	4844	-0.05646
chr1	4966	5024	-0.27799
chr1	5206	5265	-0.00523
chr1	5548	5607	0.10514
chr1	5867	5926	-0.06120
chr1	6231	6290	-0.31371
chr1	6478	6537	-0.61753
chr1	6787	6846	-0.00802
chr1	7055	7114	-0.32136
chr1	7371	7426	-0.17116
chr1	7576	7634	-0.17009
chr1	7840	7899	0.05380
chr1	8129	8174	0.12156
chr1	8301	8359	0.13649
chr1	12432	12490	0.44325
chr1	12852	12906	0.67048
chr1	13031	13090	0.19024
chr1	13298	13357	-0.17836
chr1	13505	13564	0.45929
chr1	13830	13889	0.82688
chr1	14053	14112	0.37715
chr1	14278	14337	0.16059
chr1	14666	14725	0.18119
chr1	14929	14988	0.15424
chr1	15223	15282	0.51553
chr1	15551	15610	0.14238
chr1	22038	22097	0.06262
chr1	22274	22330	0.11085
chr1	22618	22677	-0.36695
chr1	22813	22872	-0.58590
chr1	23075	23133	-0.80225
chr1	23242	23301	0.00864
chr1	36375	36434	0.71638
chr1	49335	49394	0.09765
chr1	49673	49732	-0.00138
chr1	50001	50060	0.37061
chr1	50180	50239	-0.25839
chr1	50563	50622	-0.14960
chr1	50743	50802	0.65585
chr1	50979	51038	0.56637
chr1	51199	51258	0.00796
chr1	51390	51449	0.06732
chr1	51810	51869	0.13356
chr1	52084	52143	-0.64461
chr1	52301	52360	0.07673
chr1	52617	52676	0.26068
chr1	52939	52997	0.51715
chr1	53167	53224	0.38531
chr1	53549	53608	0.01397
chr1	53944	54003	0.00381
chr1	54151	54210	-0.49634
chr1	54387	54446	-0.32826
chr1	54847	54906	-1.88315
chr1	55184	55243	0.34085
chr1	57712	57771	0.04043
chr1	57916	57975	-0.61590
chr1	58437	58496	0.37990
chr1	58718	58776	0.53583
chr1	59028	59087	0.13218
chr1	59246	59305	-0.94944
chr1	59484	59543	-0.65433
chr1	60407	60465	-0.41044
chr1	60668	60727	0.13830
chr1	60881	60940	-1.23711
chr1	61116	61175	-0.53379
chr1	61438	61497	-0.71158
chr1	61783	61842	-1.26820
chr1	62028	62087	-0.28967
chr1	62260	62319	-0.16477
chr1	62555	62614	0.52184
chr1	62745	62804	0.09291
chr1	62943	63002	0.27258
chr1	63333	63392	0.07351
chr1	63740	63799	0.19432
chr1	63905	63964	0.70881
chr1	64145	64204	-0.00103
chr1	64457	64516	-1.41833
chr1	64799	64858	0.07308
chr1	64971	65030	0.10388
chr1	65348	65407	0.06085
chr1	65783	65842	-0.90414
chr1	66080	66130	-0.95561
chr1	66332	66391	0.16469
chr1	66571	66628	-0.47983
chr1	66893	66952	-0.46478
chr1	67094	67153	0.00101
chr1	67520	67579	0.58173
chr1	67923	67982	0.46505
chr1	68282	68341	0.43344
chr1	68583	68641	0.06009
chr1	68850	68909	-0.00113
chr1	69237	69296	-0.32572
chr1	69583	69642	-0.47657
chr1	70021	70080	-0.84229
chr1	70273	70331	0.04249
chr1	70479	70538	-0.16359
chr1	70972	71031	-0.66761
chr1	71161	71220	-0.60795
chr1	71371	71430	-0.32949
chr1	71555	71614	-0.24320
chr1	71811	71870	-0.51061
chr1	72035	72094	-0.71499
chr1	72315	72374	-0.21579
chr1	72678	72737	0.00104
chr1	73244	73303	0.09578
chr1	73616	73675	-0.49750
chr1	73998	74057	-0.01533
chr1	74325	74384	0.03752
chr1	74560	74619	0.63550
chr1	74827	74886	0.35272
chr1	75000	75059	0.18117
chr1	75204	75263	0.23597
chr1	75424	75483	0.00215
chr1	75736	75793	0.24567
chr1	75968	76027	0.28912
chr1	76259	76318	-0.49725
chr1	76578	76637	-0.83473
chr1	77042	77101	0.58246
chr1	77475	77534	-0.59713
chr1	77735	77794	0.15231
chr1	77903	77962	-0.00991
chr1	78085	78142	0.07684
chr1	78422	78481	-0.11865
chr1	78677	78736	-0.57650
chr1	78984	79043	0.93276
chr1	79196	79255	-0.02626
chr1	79435	79494	-0.13994
chr1	79823	79882	0.39805
chr1	80133	80192	-0.04525
chr1	80309	80368	-0.44369
chr1	80494	80553	-0.04695
chr1	80732	80791	0.70885
chr1	80964	81023	0.69123
chr1	81397	81456	0.33245
chr1	81622	81681	-0.80854
chr1	81869	81928	-0.77481
chr1	82250	82308	-0.84409
chr1	82684	82743	0.01843
chr1	82933	82992	0.43104
chr1	83206	83263	0.36309
chr1	83484	83541	0.16352
chr1	83713	83772	-0.75592
chr1	84214	84273	0.22767
chr1	84554	84613	0.24771
chr1	84800	84859	0.00080
chr1	84973	85032	0.18201
chr1	85241	85300	0.47831
chr1	85451	85510	0.03218
chr1	85796	85855	0.54170
chr1	86173	86229	0.41203
chr1	86488	86544	0.06532
chr1	86773	86832	-0.73309
chr1	86945	87003	-0.79532
chr1	87128	87185	-0.00660
chr1	87331	87390	-0.45699
chr1	87599	87658	-0.78041
chr1	88010	88069	0.00413
chr1	88176	88235	0.19745
chr1	88527	88582	0.02940
chr1	88827	88882	0.09638
chr1	89001	89059	-0.27901
chr1	89185	89242	0.06658
chr1	89698	89757	-0.27513
chr1	89863	89922	-0.24884
chr1	90043	90102	0.47266
chr1	90460	90519	-0.88707
chr1	90706	90765	-1.43740
chr1	90873	90932	-0.84474
chr1	91070	91129	-0.88406
chr1	91344	91403	-0.03937
chr1	91684	91743	-1.30448
chr1	91885	91944	-1.42225
chr1	92159	92218	-0.85677
chr1	92442	92500	0.14617
chr1	92908	92965	0.06604
chr1	93099	93158	0.71928
chr1	93377	93432	0.13374
chr1	93785	93844	-0.41953
chr1	94372	94431	-0.68120
chr1	94698	94756	-0.62457
chr1	94880	94939	0.63004
chr1	95151	95210	-0.47435
chr1	95476	95535	-0.28787
chr1	95996	96055	0.66387
chr1	96376	96426	0.50504
chr1	96623	96682	-0.55226
chr1	96830	96889	-0.27608
chr1	97022	97081	0.54891
chr1	97214	97273	-0.25558
chr1	98517	98576	-0.39175
chr1	98917	98976	-1.24767
chr1	99489	99548	-1.39946
chr1	99702	99761	-1.89096
chr1	99930	99989	-0.08005
chr1	100259	100318	0.24510
chr1	100522	100580	-0.20532
chr1	100802	100859	0.31556
chr1	101068	101123	0.21167
chr1	101244	101303	-0.09624
chr1	101455	101514	-2.48009
chr1	101797	101856	-1.52052
chr1	102094	102149	-0.65196
chr1	102372	102424	-1.12232
chr1	102568	102620	-0.41977
chr1	102743	102792	-0.11793
chr1	103146	103201	0.02662
chr1	103512	103571	-1.30836
chr1	103797	103856	-1.09337
chr1	104111	104169	-2.99595
chr1	104543	104602	-1.63084
chr1	104816	104875	-2.07064
chr1	105026	105085	-0.37465
chr1	105352	105411	0.00691
chr1	105671	105730	0.02815
chr1	105903	105962	-0.68683
chr1	106187	106246	0.16254
chr1	106372	106431	-0.55034
chr1	106673	106732	-1.98680
chr1	106856	106914	-1.68666
chr1	107216	107275	-0.50854
chr1	107676	107735	0.11108
chr1	107931	107990	-2.01321
chr1	108249	108304	-1.20968
chr1	108655	108714	-0.88183
chr1	108881	108939	-0.74481
chr1	109229	109288	0.21205
chr1	109471	109530	0.01690
chr1	109799	109857	0.31270
chr1	110117	110175	0.23426
chr1	110360	110419	-0.14471
chr1	110571	110630	-0.68504
chr1	110965	111024	-0.29752
chr1	111200	111259	-0.32463
chr1	111410	111469	-0.79104
chr1	111725	111782	0.12114
chr1	112052	112111	0.04029
chr1	112229	112288	0.52760
chr1	112557	112616	-0.49554
chr1	112721	112780	-0.87379
chr1	112984	113042	-0.47071
chr1	113222	113281	-0.65885
chr1	113596	113655	-1.22429
chr1	113776	113835	-2.05405
chr1	114025	114084	-0.69694
chr1	114290	114349	-0.51272
chr1	114470	114529	-0.04876
chr1	114647	114703	0.02935
chr1	114811	114870	0.31520
chr1	115062	115121	-0.29639
chr1	115289	115347	-0.55452
chr1	115519	115570	0.67395
chr1	115801	115860	-0.22143
chr1	115969	116028	-0.45717
chr1	116260	116318	-1.00753
chr1	116454	116512	-0.42716
chr1	116657	116716	0.08638
chr1	117153	117211	0.03329
chr1	117483	117542	0.05332
chr1	117677	117733	0.59273
chr1	117842	117900	0.45679
chr1	118012	118069	0.00762
chr1	118279	118338	0.08716
chr1	118511	118569	0.53212
chr1	118803	118861	0.09553
chr1	119056	119115	0.19418
chr1	119272	119328	0.64289
chr1	119625	119684	0.00676
chr1	119992	120049	-0.46942
chr1	120249	120308	-0.00332
chr1	120593	120652	-0.59970
chr1	120853	120912	0.14916
chr1	121174	121233	0.35708
chr1	121494	121553	0.87943
chr1	121679	121738	0.41373
chr1	122019	122078	0.30042
chr1	122359	122417	-0.03081
chr1	122823	122882	0.06662
chr1	123020	123078	0.38028
chr1	123237	123296	0.17205
chr1	123514	123573	0.06362
chr1	123936	123995	-0.55446
chr1	124104	124163	-0.54012
chr1	124383	124442	-0.62984
chr1	124568	124627	0.22146
chr1	124807	124866	-0.02565
chr1	125001	125060	0.26347
chr1	125236	125295	-0.80590
chr1	125677	125731	-0.40002
chr1	125885	125944	0.16145
chr1	126052	126109	0.23411
chr1	126259	126314	0.52299
chr1	126525	126584	0.14961
chr1	126860	126919	-0.14323
chr1	127300	127357	-0.29434
chr1	127627	127686	0.24267
chr1	127912	127970	0.24966
chr1	128175	128234	0.01290
chr1	128533	128592	1.03092
chr1	128852	128911	0.15064
chr1	129279	129336	-0.55923
chr1	129521	129580	-0.86647
chr1	129847	129906	0.14993
chr1	130265	130324	-0.65204
chr1	130619	130676	0.40304
chr1	130996	131055	0.00195
chr1	131199	131258	0.62575
chr1	131427	131479	0.18021
chr1	131642	131698	0.08122
chr1	131844	131903	0.56681
chr1	132178	132236	0.36630
chr1	132392	132451	0.29885
chr1	132660	132719	0.18945
chr1	132922	132981	0.16599
chr1	133315	133373	-0.37675
chr1	133485	133544	-0.14097
chr1	133727	133784	-0.06706
chr1	134096	134155	0.71255
chr1	134336	134395	0.20449
chr1	134610	134667	0.28165
chr1	134785	134841	0.51042
chr1	134967	135024	-0.13303
chr1	135169	135228	0.01724
chr1	135342	135401	0.42014
chr1	135728	135787	-0.31291
chr1	135964	136023	-0.25933
chr1	136142	136199	-0.57425
chr1	136326	136383	0.32039
chr1	136521	136580	0.00054
chr1	136725	136783	0.23021
chr1	137107	137164	0.26585
chr1	137378	137435	0.60159
chr1	137655	137709	0.31065
chr1	137949	138008	0.56252
chr1	138141	138199	0.62438
chr1	138384	138443	0.31822
chr1	138647	138706	0.13315
chr1	138819	138878	0.20074
chr1	139020	139079	0.36686
chr1	139457	139516	0.08044
chr1	139934	139989	0.05844
chr1	140229	140284	0.65197
chr1	140584	140643	0.70105
chr1	140956	141014	0.09184
chr1	141177	141235	-0.08759
chr1	141366	141425	-0.38587
chr1	141536	141595	-0.80064
chr1	141811	141870	-1.15640
chr1	142102	142161	-0.79082
chr1	142276	142335	-0.71767
chr1	142449	142508	-0.01209
chr1	142806	142865	0.11501
chr1	143132	143191	0.38621
chr1	143331	143390	0.20288
chr1	143580	143639	0.27140
chr1	143750	143809	-0.27994
chr1	143985	144044	-0.36426
chr1	144154	144213	0.06103
chr1	144537	144595	0.00536
chr1	144847	144906	0.04085
chr1	145019	145078	-0.51059
chr1	145404	145462	0.68546
chr1	145675	145730	0.09414
chr1	146043	146102	0.74997
chr1	146405	146464	0.28820
chr1	146636	146695	-0.76389
chr1	146954	147013	-0.80337
chr1	147441	147499	0.08804
chr1	147818	147877	0.21615
chr1	148099	148158	0.30690
chr1	148426	148485	0.66725
chr1	148720	148779	-0.00103
chr1	148919	148978	0.67645
chr1	149095	149154	0.09269
chr1	149349	149408	-0.22706
chr1	149559	149618	-1.01057
chr1	149856	149915	-0.58421
chr1	150122	150180	0.06332
chr1	150339	150397	-0.69941
chr1	150719	150778	-2.14682
chr1	151024	151078	-1.34234
chr1	151253	151312	-0.38389
chr1	151425	151484	-1.47717
chr1	151598	151657	0.13827
chr1	151904	151963	-0.79647
chr1	152188	152247	0.31994
chr1	152394	152453	0.71214
chr1	152580	152639	0.72103
chr1	152820	152879	-0.27198
chr1	153238	153297	0.19194
chr1	153512	153571	0.23800
chr1	153849	153908	0.09956
chr1	154023	154081	0.48825
chr1	154232	154291	0.36044
chr1	154514	154573	0.23768
chr1	154720	154779	0.14820
chr1	155032	155091	-0.52851
chr1	155363	155422	-0.00900
chr1	155696	155755	-1.07789
chr1	155929	155984	-0.79051
chr1	156259	156318	-0.81171
chr1	156438	156497	0.04425
chr1	156666	156724	0.27236
chr1	156881	156937	0.24345
chr1	157131	157187	0.63382
chr1	157396	157453	0.18829
chr1	157793	157852	0.54681
chr1	158014	158073	-1.81818
chr1	158272	158331	-0.87908
chr1	158612	158671	-2.50584
chr1	158897	158956	-0.59661
chr1	159190	159249	-1.07109
chr1	159496	159555	-0.96384
chr1	159744	159801	-0.00708
chr1	160229	160288	0.23809
chr1	160450	160508	0.59887
chr1	160622	160678	0.46380
chr1	160868	160927	0.59723
chr1	161102	161158	0.23600
chr1	161300	161357	1.22355
chr1	161574	161633	0.35719
chr1	161801	161860	0.25862
chr1	161976	162035	-0.76485
chr1	162355	162413	-0.10747
chr1	162620	162679	0.14787
chr1	162901	162960	0.47028
chr1	163127	163183	0.14046
chr1	163446	163505	0.51267
chr1	163769	163828	0.60636
chr1	163980	164039	0.22316
chr1	164178	164237	-0.43530
chr1	164437	164496	-0.87363
chr1	164666	164725	0.04530
chr1	164860	164919	0.25387
chr1	165229	165288	0.52783
chr1	165432	165491	-0.32424
chr1	165677	165736	0.22403
chr1	165907	165966	1.15848
chr1	166181	166240	-0.00339
chr1	166496	166553	0.03560
chr1	166836	166894	-0.13293
chr1	167072	167131	0.28676
chr1	167261	167320	-0.01096
chr1	167690	167749	-0.62494
chr1	167858	167917	-1.09859
chr1	168111	168170	-0.85495
chr1	168353	168412	-0.43459
chr1	168580	168639	0.14352
chr1	168866	168921	0.10812
chr1	169102	169161	0.05867
chr1	169267	169326	0.99080
chr1	169446	169505	0.21661
chr1	169811	169870	0.10326
chr1	170059	170118	-1.42199
chr1	170341	170400	-1.18544
chr1	170709	170768	-0.85426
chr1	171062	171121	0.13103
chr1	171255	171312	0.10312
chr1	171480	171539	0.50405
chr1	171685	171744	0.41256
chr1	171920	171979	0.03521
chr1	172164	172223	0.00753
chr1	172459	172518	0.02431
chr1	172989	173047	-0.00126
chr1	173228	173287	0.25169
chr1	173497	173556	-0.51579
chr1	173742	173801	-0.12072
chr1	174150	174204	0.36034
chr1	174515	174574	0.23335
chr1	174938	174997	-0.49711
chr1	175115	175172	0.42735
chr1	175429	175480	0.22484
chr1	175643	175695	0.12627
chr1	175806	175865	0.00316
chr1	175998	176057	-0.72781
chr1	176178	176237	-0.79142
chr1	176524	176583	-0.77596
chr1	176755	176814	-0.41350
chr1	177001	177060	-0.61573
chr1	177241	177300	0.36572
chr1	177471	177530	0.33063
chr1	177818	177876	-0.25061
chr1	178111	178170	0.14172
chr1	178359	178418	0.09071
chr1	178781	178840	0.00442
chr1	179019	179077	0.33068
chr1	179357	179416	0.02264
chr1	179668	179727	-0.90895
chr1	179907	179966	0.20145
chr1	180215	180274	-1.06866
chr1	180673	180732	0.02413
chr1	180982	181041	-0.10561
chr1	181156	181215	0.63907
chr1	181457	181516	-0.06952
chr1	181701	181760	-0.25960
chr1	181881	181937	-0.16142
chr1	182226	182282	0.16039
chr1	182576	182635	-0.28059
chr1	182851	182910	-0.64596
chr1	183308	183367	0.12062
chr1	183627	183686	0.40435
chr1	183946	184005	0.65512
chr1	184176	184235	0.14875
chr1	184342	184401	0.00443
chr1	184613	184672	0.08259
chr1	185152	185211	0.38364
chr1	185318	185377	0.60113
chr1	185491	185549	0.02426
chr1	185811	185870	0.03257
chr1	186057	186116	-0.00225
chr1	186337	186396	0.38622
chr1	186666	186725	-0.69998
chr1	187190	187244	0.13604
chr1	187367	187423	0.21298
chr1	187584	187643	-0.62780
chr1	188031	188090	-0.40351
chr1	188483	188542	0.00257
chr1	188982	189040	-0.19465
chr1	189148	189204	0.20233
chr1	189406	189463	0.18205
chr1	189653	189711	0.20101
chr1	189841	189900	0.68799
chr1	190166	190225	0.07883
chr1	190499	190558	0.05518
chr1	190858	190917	0.10915
chr1	191247	191303	-0.01270
chr1	191445	191504	-0.47129
chr1	191610	191669	-0.97636
chr1	191810	191869	-1.32840
chr1	192070	192129	-1.05824
chr1	192307	192363	-0.96757
chr1	192884	192939	-0.00982
chr1	193175	193229	0.12378
chr1	193411	193468	0.09309
chr1	193736	193791	0.06346
chr1	193981	194035	0.05384
chr1	194288	194347	-0.20222
chr1	194654	194713	0.39692
chr1	194984	195041	0.10503
chr1	195157	195216	0.15557
chr1	195461	195520	-0.00908
chr1	195781	195840	-0.45523
chr1	195962	196021	-0.68849
chr1	196319	196377	-0.05168
chr1	196637	196696	0.00018
chr1	196957	197016	0.85439
chr1	197280	197339	0.13947
chr1	197559	197617	0.33639
chr1	197893	197951	0.04950
chr1	198063	198122	0.32975
chr1	198389	198448	0.06114
chr1	198780	198839	-0.00449
chr1	199012	199071	0.25047
chr1	199290	199349	-1.02637
chr1	199614	199673	-0.75436
chr1	199968	200025	-0.44272
chr1	200384	200443	0.49687
chr1	200592	200651	0.43158
chr1	200768	200827	0.13369
chr1	201014	201073	-0.28519
chr1	201317	201373	-0.30576
chr1	201626	201685	-0.04093
chr1	201978	202037	-0.64146
chr1	202199	202258	-0.44506
chr1	202374	202433	0.78228
chr1	202709	202768	0.54540
chr1	202952	203011	0.83568
chr1	203247	203306	-0.42960
chr1	203593	203652	-0.34660
chr1	204028	204087	-0.66162
chr1	204198	204257	-1.16602
chr1	204463	204522	-0.61608
chr1	204806	204865	0.27138
chr1	205092	205150	-0.14448
chr1	205276	205335	-0.16424
chr1	205522	205581	-0.38615
chr1	205886	205944	-0.73699
chr1	206057	206114	-0.65224
chr1	206520	206579	-0.80619
chr1	206723	206782	-1.28515
chr1	206969	207027	-0.69781
chr1	207157	207216	-0.48742
chr1	207329	207385	-0.34515
chr1	207736	207795	0.11675
chr1	207966	208025	-0.72919
chr1	208276	208335	-1.88779
chr1	208516	208575	-0.80895
chr1	208776	208835	-0.00390
chr1	209276	209335	0.23008
chr1	209444	209501	0.13281
chr1	209624	209682	0.64763
chr1	209957	210016	0.32371
chr1	210254	210310	0.25146
chr1	210439	210498	0.50742
chr1	210835	210894	0.15373
chr1	211163	211222	0.05284
chr1	211472	211531	0.03778
chr1	211717	211776	-0.65432
chr1	212039	212098	0.23378
chr1	212329	212388	0.52229
chr1	212505	212560	0.05498
chr1	213049	213107	0.66924
chr1	213538	213597	-0.55184
chr1	213874	213933	0.03922
chr1	214042	214101	0.00365
chr1	214256	214313	0.35540
chr1	214430	214489	0.27942
chr1	214615	214669	0.10613
chr1	214801	214860	-0.73061
chr1	215135	215194	-0.32760
chr1	215319	215378	0.18019
chr1	215509	215563	-1.07725
chr1	215760	215819	-2.11594
chr1	215982	216040	-1.56354
chr1	216163	216222	-0.62296
chr1	216447	216506	0.33677
chr1	216677	216736	0.63001
chr1	217002	217061	0.44141
chr1	217332	217391	0.15544
chr1	217571	217630	-0.00614
chr1	217831	217890	-1.10825
chr1	217999	218058	0.24181
chr1	218192	218251	-1.30163
chr1	218495	218554	-0.01009
chr1	218669	218727	0.01735
chr1	218899	218955	0.14718
chr1	219392	219451	0.23130
chr1	219651	219710	0.45029
chr1	219956	220015	0.35823
chr1	220241	220298	0.46387
chr1	220481	220538	0.37405
chr1	220698	220757	0.03480
chr1	220965	221022	0.41045
chr1	221237	221290	0.32739
chr1	221510	221569	-0.49053
chr1	222055	222113	-0.41204
chr1	222227	222286	-0.37778
chr1	222773	222832	0.09516
chr1	223091	223150	0.19057
chr1	223407	223465	0.45240
chr1	223745	223804	0.11581
chr1	224308	224367	-0.08922
chr1	224532	224588	-0.63351
chr1	224727	224786	0.53908
chr1	224937	224996	0.06350
chr1	225105	225164	0.53064
chr1	225371	225429	0.02520
chr1	225703	225761	0.47344
chr1	225998	226056	-0.04075
chr1	226356	226415	0.34180
chr1	226662	226720	0.14157
chr1	227006	227065	0.50751
chr1	227192	227251	0.13498
chr1	227437	227494	0.46722
chr1	227661	227720	0.31258
chr1	227855	227914	0.46948
chr1	228188	228247	0.53613
chr1	228513	228570	0.17066
chr1	228832	228890	0.19534
chr1	229033	229089	-0.64113
chr1	229294	229353	-1.15837
chr1	229530	229589	-0.94376
chr1	229844	229903	-0.26949
chr1	230056	230115	-0.00193
chr1	230458	230517	0.12003
chr1	230748	230805	-1.06521
chr1	230962	231021	-2.49608
chr1	231205	231264	-1.63749
chr1	231428	231487	0.16905
chr1	231696	231755	0.06575
chr1	231877	231934	0.57249
chr1	232218	232273	0.39302
chr1	232435	232492	0.21853
chr1	232701	232760	0.20796
chr1	232926	232985	-0.83807
chr1	233185	233244	-0.34718
chr1	233412	233470	-0.48601
chr1	233693	233752	-0.25096
chr1	233946	234004	0.44032
chr1	234170	234229	0.78937
chr1	234497	234556	0.34120
chr1	234781	234840	0.01146
chr1	234946	235002	-0.24873
chr1	235167	235226	-1.67908
chr1	235351	235410	-1.11987
chr1	235603	235662	0.00555
chr1	235779	235838	-0.09185
chr1	236131	236190	-1.05142
chr1	236470	236529	0.11520
chr1	236836	236893	-1.08022
chr1	237207	237266	-0.47839
chr1	237481	237539	-0.90138
chr1	237728	237785	-1.15924
chr1	237944	238003	-1.55476
chr1	238258	238316	-1.32232
chr1	238466	238525	-1.23510
chr1	238672	238731	-1.20153
chr1	238968	239027	-0.01791
chr1	239367	239426	-2.24134
chr1	239554	239613	-2.82557
chr1	239935	239994	-2.00554
chr1	240335	240394	-1.05418
chr1	240702	240761	-2.21871
chr1	241001	241060	-0.40316
chr1	241224	241283	-0.50309
chr1	241480	241539	-0.40332
chr1	241677	241732	0.21352
chr1	241909	241968	0.11074
chr1	242118	242177	0.57048
chr1	242430	242489	0.39234
chr1	242770	242829	0.48538
chr1	243131	243190	-0.75788
chr1	243305	243364	-0.26900
chr1	243486	243545	-0.48749
chr1	243756	243815	0.03073
chr1	244044	244103	-0.03734
chr1	244454	244513	-0.75674
chr1	244642	244701	-0.21346
chr1	244939	244998	-0.20452
chr1	245180	245239	0.53836
chr1	245369	245428	0.25839
chr1	245707	245766	0.04166
chr1	245926	245985	-0.05616
chr1	246306	246365	0.55612
chr1	246501	246560	0.36107
chr1	246848	246906	-0.16993
chr1	247120	247174	-0.49852
chr1	247479	247538	0.45236
chr1	248025	248084	0.09470
chr1	248277	248333	0.36385
chr1	248556	248615	0.38729
chr1	248838	248897	-0.29556
chr1	249095	249154	-0.29405
chr1	249421	249480	-0.46080
chr1	249778	249835	-0.19598
chr1	250012	250071	0.01070
chr1	250192	250251	-0.02355
chr1	250511	250570	0.01507
chr1	250703	250762	-0.49733
chr1	250918	250977	-0.97274
chr1	251095	251154	-0.44434
chr1	251633	251692	-0.27502
chr1	252203	252259	-0.15621
chr1	252382	252441	0.43532
chr1	252564	252623	0.26051
chr1	252781	252840	-0.34448
chr1	253007	253066	-0.59685
chr1	253458	253517	-0.64344
chr1	253673	253731	-0.03913
chr1	254075	254131	-0.63270
chr1	254281	254340	-0.34870
chr1	254496	254555	-0.25616
chr1	254684	254743	-0.30893
chr1	254854	254913	-0.55558
chr1	255154	255212	0.98716
chr1	255578	255637	-0.67507
chr1	255898	255957	-0.49289
chr1	256100	256158	0.02141
chr1	256382	256441	-0.25670
chr1	256818	256877	0.58213
chr1	257109	257168	-0.08248
chr1	257446	257502	0.24773
chr1	257677	257731	0.25818
chr1	257840	257899	0.22077
chr1	258018	258075	0.00743
chr1	258340	258399	0.88825
chr1	258581	258640	0.34901
chr1	258788	258847	0.63544
chr1	259017	259075	0.92211
chr1	259321	259379	0.17965
chr1	259570	259629	-1.19826
chr1	259983	260042	0.51344
chr1	260324	260383	0.35698
chr1	260628	260687	1.06873
chr1	260885	260943	0.16610
chr1	261152	261211	0.83638
chr1	261430	261489	0.42457
chr1	261646	261705	0.16499
chr1	261900	261959	0.46527
chr1	262147	262205	0.21899
chr1	262357	262415	0.33105
chr1	262606	262663	0.09255
chr1	262839	262898	-0.00129
chr1	263238	263297	0.35841
chr1	263479	263538	0.29037
chr1	263713	263772	0.16628
chr1	263942	264001	0.19415
chr1	264113	264172	0.38876
chr1	264451	264510	0.03623
chr1	264727	264786	0.69061
chr1	264895	264952	-0.06870
chr1	265068	265127	0.09417
chr1	265328	265387	0.41511
chr1	265624	265683	0.09865
chr1	266131	266190	0.22959
chr1	266571	266630	0.28618
chr1	266830	266889	0.61528
chr1	267021	267080	0.02805
chr1	267198	267257	0.03565
chr1	267497	267556	0.32704
chr1	267689	267746	0.69447
chr1	267888	267947	0.16521
chr1	268117	268176	0.23089
chr1	268313	268372	0.45485
chr1	268664	268722	0.52092
chr1	268845	268904	0.85477
chr1	269063	269116	0.26646
chr1	269310	269369	-0.00050
chr1	269475	269534	0.53918
chr1	269650	269709	0.20918
chr1	269891	269950	0.04526
chr1	270089	270148	0.16500
chr1	270425	270484	0.69812
chr1	270601	270660	0.05110
chr1	270955	271014	0.41994
chr1	271200	271258	-0.34967
chr1	271471	271530	0.17284
chr1	271665	271724	0.04431
chr1	271938	271997	0.60535
chr1	272236	272295	0.72056
chr1	272440	272499	-0.33832
chr1	272744	272803	0.65881
chr1	272983	273042	-0.13490
chr1	273257	273316	0.20378
chr1	273669	273728	0.19496
chr1	273974	274032	0.00731
chr1	274194	274253	0.46160
chr1	274477	274536	-0.11858
chr1	274769	274828	-0.31314
chr1	275008	275067	0.00470
chr1	275387	275446	0.03143
chr1	275640	275699	0.05682
chr1	276074	276133	0.68911
chr1	276246	276303	0.05958
chr1	276799	276857	-0.57999
chr1	277341	277400	0.04920
chr1	277730	277787	0.25515
chr1	277936	277994	0.17694
chr1	278425	278484	0.00964
chr1	278712	278770	-0.16206
chr1	278878	278937	0.47733
chr1	279135	279194	-0.43961
chr1	279350	279409	-0.07052
chr1	279530	279585	-0.51490
chr1	279801	279856	0.07598
chr1	280103	280162	0.19215
chr1	280481	280539	0.59423
chr1	280705	280764	0.58420
chr1	280978	281035	0.32436
chr1	281261	281320	-0.43427
chr1	281547	281606	-0.44013
chr1	281720	281779	-1.19478
chr1	281927	281986	0.33010
chr1	282152	282208	0.26434
chr1	282499	282558	0.25067
chr1	282839	282898	-1.00650
chr1	283055	283114	0.05185
chr1	283289	283346	-0.61880
chr1	283618	283677	0.40580
chr1	283788	283844	0.60421
chr1	284055	284114	0.35922
chr1	284258	284315	0.17877
chr1	284560	284619	0.94166
chr1	284873	284932	0.54566
chr1	285072	285131	0.31425
chr1	285368	285426	0.09827
chr1	285582	285641	0.12931
chr1	285850	285909	0.30078
chr1	286025	286083	0.14607
chr1	286207	286266	0.25108
chr1	286606	286665	0.00530
chr1	286855	286914	-0.18290
chr1	287109	287168	0.00136
chr1	287290	287347	0.27337
chr1	287542	287601	0.19866
chr1	287727	287786	-0.41285
chr1	287906	287965	0.26962
chr1	288148	288207	0.50362
chr1	288448	288507	0.09386
chr1	288747	288806	-0.03673
chr1	289072	289131	0.30338
chr1	289432	289491	-0.54272
chr1	289698	289756	-0.62473
chr1	289955	290014	-0.40126
chr1	290372	290431	0.52305
chr1	290549	290608	0.08542
chr1	290821	290879	0.33998
chr1	291063	291122	0.46992
chr1	291469	291528	-0.46713
chr1	291647	291706	-0.88482
chr1	291951	292010	-1.07677
chr1	292168	292227	-0.61196
chr1	292441	292500	0.28087
chr1	292698	292757	0.28353
chr1	293016	293075	0.10470
chr1	293275	293334	0.08932
chr1	293616	293675	0.12737
chr1	293796	293855	-1.08813
chr1	293977	294036	-1.49087
chr1	294326	294385	-0.81630
chr1	294569	294628	0.03758
chr1	294738	294797	-0.64314
chr1	294961	295020	-0.05092
chr1	295212	295271	0.01985
chr1	295427	295483	0.09435
chr1	295772	295831	0.22024
chr1	296156	296215	0.15911
chr1	296364	296423	-0.00346
chr1	296891	296950	0.07479
chr1	297103	297162	-0.68154
chr1	297271	297329	0.11267
chr1	297460	297519	0.58236
chr1	297670	297729	0.79910
chr1	297932	297989	0.16383
chr1	298396	298455	0.27332
chr1	298688	298747	-0.02358
chr1	298969	299028	-0.46268
chr1	299139	299198	-1.15562
chr1	299403	299462	-0.45081
chr1	299709	299767	0.42343
chr1	300067	300126	0.16270
chr1	300402	300461	0.25122
chr1	300576	300629	-0.00144
chr1	300797	300856	0.69961
chr1	301143	301202	-0.05649
chr1	301475	301534	-0.24626
chr1	301737	301796	-0.69573
chr1	302206	302265	-0.57378
chr1	302468	302527	-0.17774
chr1	302711	302770	-0.64631
chr1	302937	302996	-1.92932
chr1	303116	303173	-0.54064
chr1	303380	303438	-0.41749
chr1	303684	303743	0.19946
chr1	303977	304036	0.12756
chr1	304317	304376	-1.60689
chr1	304481	304540	-0.87574
chr1	304774	304833	-0.30985
chr1	305108	305167	-0.27761
chr1	305324	305383	-0.12135
chr1	305550	305607	-1.29645
chr1	305953	306012	-0.01883
chr1	306164	306223	-0.48543
chr1	306603	306662	-0.25263
chr1	306824	306883	0.06458
chr1	307028	307083	-0.21083
chr1	307222	307281	0.12623
chr1	307543	307602	0.35135
chr1	307712	307771	0.88834
chr1	308003	308062	-1.43170
chr1	308188	308246	-1.62608
chr1	308396	308455	0.53436
chr1	308703	308759	0.23944
chr1	308928	308987	0.05707
chr1	309109	309168	0.78045
chr1	309347	309406	0.23513
chr1	309574	309633	-0.25704
chr1	309871	309930	-0.87608
chr1	310230	310289	-1.04656
chr1	310470	310529	-0.01197
chr1	310737	310796	0.20072
chr1	310948	311007	-0.24545
chr1	311363	311422	0.11048
chr1	311676	311735	0.46687
chr1	311870	311929	-1.47692
chr1	312109	312168	-0.09414
chr1	312534	312593	-0.45725
chr1	312710	312769	0.30147
chr1	312937	312996	0.37233
chr1	313159	313214	0.04491
chr1	313382	313440	0.31816
chr1	313899	313957	-0.32810
chr1	314214	314273	0.20630
chr1	314573	314632	0.00407
chr1	314790	314849	0.56857
chr1	315175	315234	0.42688
chr1	315488	315547	-0.59565
chr1	315989	316048	0.00972
chr1	316297	316356	0.00100
chr1	316474	316533	0.42548
chr1	316644	316701	-0.30323
chr1	317134	317193	-0.03321
chr1	317386	317445	0.03040
chr1	317722	317781	0.17358
chr1	317960	318019	0.46158
chr1	318140	318199	0.30516
chr1	318588	318645	0.19898
chr1	318862	318920	0.26801
chr1	319062	319121	-0.21606
chr1	319297	319356	-0.42902
chr1	319750	319806	-0.47613
chr1	320092	320151	0.49933
chr1	320300	320359	0.59632
chr1	320548	320606	0.21137
chr1	320977	321036	-0.30898
chr1	321268	321321	0.33941
chr1	321455	321514	0.63695
chr1	321687	321743	-0.54200
chr1	321972	322031	-0.22984
chr1	322445	322504	0.60680
chr1	322912	322967	-0.39459
chr1	323174	323233	0.26809
chr1	323351	323410	0.25406
chr1	323833	323892	-0.25540
chr1	324097	324156	0.02787
chr1	324314	324372	0.01765
chr1	324603	324662	0.05946
chr1	324769	324826	0.02785
chr1	325062	325120	1.06262
chr1	325248	325307	0.18229
chr1	325438	325495	-1.16401
chr1	325672	325731	-0.50096
chr1	325936	325995	-0.04882
chr1	326109	326168	-0.16531
chr1	326314	326373	0.01271
chr1	326502	326560	-0.44818
chr1	326764	326821	-0.25312
chr1	326949	327008	0.23502
chr1	327173	327232	0.08454
chr1	327394	327453	0.39595
chr1	327640	327696	0.10134
chr1	327815	327874	0.30625
chr1	328192	328251	-0.38584
chr1	328593	328652	-0.38475
chr1	328949	329008	0.33452
chr1	329115	329174	0.69156
chr1	329401	329460	0.36934
chr1	329865	329924	-0.11756
chr1	330373	330432	0.25353
chr1	330706	330765	0.16071
chr1	330950	331006	0.80375
chr1	331469	331528	0.12371
chr1	331804	331863	0.42566
chr1	332324	332382	0.46016
chr1	332635	332693	0.02331
chr1	332846	332905	-0.04645
chr1	333166	333225	0.11002
chr1	333397	333454	-0.01128
chr1	333678	333735	-0.12368
chr1	333919	333978	-0.48654
chr1	334212	334271	0.75718
chr1	334526	334585	0.03194
chr1	334749	334808	0.41985
chr1	334939	334996	0.25742
chr1	335260	335319	0.52129
chr1	335443	335498	0.09402
chr1	335636	335694	0.12879
chr1	335931	335990	-0.03936
chr1	336134	336193	-0.22674
chr1	336382	336439	-0.68648
chr1	336618	336677	0.52312
chr1	336921	336980	0.26767
chr1	337137	337196	0.00055
chr1	337325	337384	0.24768
chr1	337654	337713	0.04413
chr1	338208	338267	-0.89249
chr1	338417	338476	-0.12095
chr1	338587	338646	0.74689
chr1	338957	339016	-0.73154
chr1	339349	339408	-1.54195
chr1	339638	339697	-1.03811
chr1	339858	339917	-0.90298
chr1	340069	340128	-0.64509
chr1	340329	340388	-0.54930
chr1	340642	340699	0.05515
chr1	340848	340906	-0.65963
chr1	341162	341220	-0.49008
chr1	341536	341592	-0.34000
chr1	341815	341874	-0.31731
chr1	342038	342097	-0.81861
chr1	342323	342382	-2.28912
chr1	342582	342641	-0.58377
chr1	342870	342929	-0.67988
chr1	343107	343166	-0.50608
chr1	343386	343445	-0.14644
chr1	343596	343655	0.24880
chr1	343831	343889	-0.09654
chr1	344077	344136	0.54818
chr1	344347	344404	1.13025
chr1	344584	344643	0.24550
chr1	344918	344977	0.58575
chr1	345192	345251	-0.00326
chr1	345379	345438	-0.83817
chr1	345624	345681	-0.13960
chr1	345817	345876	-0.20414
chr1	346159	346218	-0.02329
chr1	346335	346394	0.40614
chr1	346531	346590	0.00387
chr1	346891	346950	-0.91870
chr1	347110	347167	-0.45113
chr1	347327	347386	-0.11721
chr1	347665	347722	0.48845
chr1	347873	347932	0.26118
chr1	348050	348109	0.20632
chr1	348222	348281	-0.55715
chr1	348579	348638	0.02576
chr1	348899	348958	0.14075
chr1	349117	349176	0.02218
chr1	349348	349407	0.32989
chr1	349848	349907	0.07827
chr1	350148	350207	0.55263
chr1	350322	350379	-1.26371
chr1	350652	350710	0.19300
chr1	351011	351067	0.18945
chr1	351388	351447	0.00680
chr1	351677	351736	0.20928
chr1	351927	351984	0.44135
chr1	352122	352181	-0.43801
chr1	352350	352409	0.35959
chr1	352569	352628	0.95103
chr1	352848	352905	0.00984
chr1	353213	353271	-1.10435
chr1	353410	353469	-1.48810
chr1	353581	353640	0.00809
chr1	353863	353922	-0.17043
chr1	354032	354091	0.17220
chr1	354287	354346	0.03617
chr1	354494	354552	0.29348
chr1	354813	354872	0.39062
chr1	355054	355113	-0.20313
chr1	355424	355483	-0.48135
chr1	355655	355714	-0.23596
chr1	355895	355954	0.61561
chr1	356206	356265	-0.12374
chr1	356372	356431	0.53506
chr1	356675	356732	-0.23426
chr1	357114	357173	-1.23371
chr1	357284	357343	-1.05317
chr1	357453	357512	-0.20204
chr1	357639	357698	-0.41544
chr1	358174	358230	0.22822
chr1	358434	358493	0.01485
chr1	358655	358714	0.33762
chr1	358880	358939	0.00317
chr1	359064	359123	-0.53319
chr1	359324	359383	-0.59242
chr1	359611	359670	-0.81785
chr1	359950	360009	-0.60938
chr1	360311	360367	0.07634
chr1	360518	360572	0.65378
chr1	360924	360981	0.85878
chr1	361210	361269	-0.82614
chr1	361401	361460	-1.27143
chr1	361565	361624	-1.65441
chr1	361858	361915	-0.32196
chr1	362255	362314	0.02197
chr1	362603	362662	0.26329
chr1	362778	362837	-0.32220
chr1	363038	363096	0.75205
chr1	363225	363279	0.22500
chr1	363425	363482	0.08081
chr1	363638	363697	0.06051
chr1	363904	363962	-0.90952
chr1	364107	364166	-0.76364
chr1	364322	364381	0.35862
chr1	364675	364734	-0.34851
chr1	364939	364998	-0.13493
chr1	365108	365167	-1.39111
chr1	365294	365353	-1.37040
chr1	365517	365576	-0.68216
chr1	365699	365758	0.05991
chr1	366066	366125	0.15486
chr1	366269	366328	0.43817
chr1	366497	366556	0.28208
chr1	366714	366773	-0.76142
chr1	367112	367171	0.28594
chr1	367555	367614	0.13910
chr1	367724	367783	0.46522
chr1	368009	368068	-0.01591
chr1	368245	368304	-0.34472
chr1	368416	368475	0.42131
chr1	368615	368674	0.36618
chr1	368966	369025	-0.04003
chr1	369146	369203	0.01220
chr1	369483	369541	0.48770
chr1	369748	369807	0.00564
chr1	370057	370116	-0.44970
chr1	370284	370343	0.44707
chr1	370599	370658	0.09040
chr1	370960	371018	0.19034
chr1	371145	371204	-0.28759
chr1	371501	371560	0.67113
chr1	371762	371821	0.05045
chr1	372017	372076	0.12639
chr1	372348	372407	0.25044
chr1	372673	372729	0.21043
chr1	372922	372981	0.13410
chr1	373290	373349	0.00869
chr1	373662	373721	0.00887
chr1	373994	374053	-0.29481
chr1	374265	374324	-0.60154
chr1	374668	374725	0.20112
chr1	375105	375163	0.01483
chr1	375473	375531	0.11752
chr1	375815	375874	0.85089
chr1	376046	376104	-0.27224
chr1	376565	376624	0.75287
chr1	376757	376816	0.20680
chr1	377054	377113	0.00776
chr1	377381	377440	-0.79200
chr1	377924	377983	-0.36442
chr1	378218	378274	-0.21899
chr1	378591	378649	0.54896
chr1	379110	379169	0.11849
chr1	379465	379524	0.73171
chr1	379808	379864	0.73457
chr1	380070	380123	0.35553
chr1	380250	380302	1.12540
chr1	380444	380503	0.52024
chr1	380655	380712	-0.04193
chr1	380872	380931	0.39043
chr1	381098	381156	0.18095
chr1	381325	381383	-0.97095
chr1	381582	381635	-1.92033
chr1	381885	381944	0.64302
chr1	382083	382139	-0.42562
chr1	382515	382574	-0.57915
chr1	382850	382909	0.04544
chr1	383018	383077	-1.01589
chr1	383251	383310	-2.35157
chr1	383698	383757	-1.02075
chr1	383916	383975	-1.31423
chr1	384172	384231	-1.79854
chr1	384343	384402	-0.78906
chr1	384735	384793	-0.64476
chr1	384968	385027	0.68881
chr1	385215	385274	0.07908
chr1	385661	385720	-0.43885
chr1	385905	385964	-0.49498
chr1	386129	386188	-0.66403
chr1	386293	386352	-0.47010
chr1	386469	386528	-0.51760
chr1	386780	386839	0.08203
chr1	386976	387035	0.24229
chr1	387215	387274	0.48027
chr1	387401	387460	0.23675
chr1	387638	387697	0.34235
chr1	387971	388030	-0.59816
chr1	388223	388282	-0.72595
chr1	388394	388453	0.20515
chr1	388564	388621	0.29959
chr1	388824	388883	0.25458
chr1	389264	389323	-0.41249
chr1	389415	389474	-0.38269
chr1	389899	389958	-0.08063
chr1	390228	390287	0.06274
chr1	390599	390658	0.48063
chr1	390866	390925	0.22017
chr1	391362	391421	0.16867
chr1	391653	391712	0.02517
chr1	391823	391877	-0.51390
chr1	392125	392184	-0.30387
chr1	392512	392569	0.00395
chr1	392875	392934	0.12713
chr1	393229	393288	-0.48805
chr1	393538	393597	0.05848
chr1	393751	393810	0.04210
chr1	393968	394027	0.48806
chr1	394171	394229	0.12776
chr1	394459	394518	-0.32445
chr1	394631	394690	0.07496
chr1	394795	394854	-0.33789
chr1	395041	395100	0.01498
chr1	395507	395566	0.13926
chr1	395803	395862	0.04713
chr1	396109	396168	0.37217
chr1	396496	396555	0.79496
chr1	396779	396838	-0.08578
chr1	396944	397003	-1.55654
chr1	397385	397444	-1.67591
chr1	397704	397763	-0.00341
chr1	397990	398047	0.48436
chr1	398534	398592	-0.29899
chr1	398744	398803	0.10044
chr1	399076	399133	-0.51226
chr1	399241	399297	0.23518
chr1	399798	399857	0.77736
chr1	400028	400087	0.00067
chr1	400199	400258	0.27735
chr1	400554	400611	0.19260
chr1	401088	401147	0.33057
chr1	401449	401508	0.68560
chr1	401683	401742	1.04160
chr1	402037	402096	-0.05576
chr1	402281	402340	-1.04289
chr1	402643	402702	-2.23184
chr1	402863	402922	-1.54847
chr1	403242	403301	0.02860
chr1	403462	403521	0.62594
chr1	403831	403890	0.46831
chr1	404345	404403	0.54932
chr1	404544	404603	1.03187
chr1	404921	404979	-0.23292
chr1	405268	405327	-0.69324
chr1	405482	405541	-0.45177
chr1	405797	405854	0.00565
chr1	405975	406033	0.43293
chr1	406188	406247	-0.06668
chr1	406424	406483	0.53354
chr1	406636	406695	0.09037
chr1	406933	406992	0.59355
chr1	407167	407226	-0.02440
chr1	407460	407519	0.14933
chr1	407663	407722	0.19426
chr1	408060	408119	-0.75067
chr1	408414	408473	-0.06318
chr1	408851	408909	0.58557
chr1	409098	409157	-0.02341
chr1	409315	409371	0.43020
chr1	409644	409703	0.11629
chr1	409914	409973	0.29950
chr1	410185	410244	-1.61763
chr1	410461	410520	-0.89218
chr1	410951	411010	-0.69683
chr1	411474	411532	-0.76851
chr1	411781	411840	-0.94738
chr1	412087	412146	0.27865
chr1	412323	412382	0.28227
chr1	412515	412571	0.22478
chr1	412734	412793	0.10334
chr1	413097	413156	0.37622
chr1	413481	413540	0.19596
chr1	413951	414010	0.23708
chr1	414129	414188	0.58441
chr1	414412	414469	-1.06937
chr1	414686	414744	-0.96834
chr1	414966	415025	-1.56558
chr1	415214	415273	-0.47486
chr1	415417	415471	0.41930
chr1	415634	415691	0.59872
chr1	415929	415987	-0.00116
chr1	416260	416319	0.13300
chr1	416561	416619	0.27362
chr1	416930	416989	0.07748
chr1	417213	417271	0.04482
chr1	417531	417590	0.78694
chr1	417846	417905	-0.28120
chr1	418026	418084	0.15165
chr1	418194	418250	0.24277
chr1	418432	418491	0.02824
chr1	418826	418883	-0.27396
chr1	419257	419316	0.05321
chr1	419635	419694	0.12947
chr1	419912	419970	0.13094
chr1	420244	420303	0.71294
chr1	420418	420477	0.02266
chr1	420689	420746	0.38254
chr1	420875	420934	0.73825
chr1	421042	421100	0.75787
chr1	421293	421352	0.32943
chr1	421518	421577	0.66554
chr1	421938	421996	-0.38001
chr1	422181	422240	0.95314
chr1	422535	422594	0.89268
chr1	422829	422888	0.04283
chr1	423023	423082	0.19471
chr1	423237	423296	-0.35210
chr1	423438	423497	0.39896
chr1	423724	423783	-0.65483
chr1	424168	424226	-0.11674
chr1	424373	424432	-0.32453
chr1	424689	424747	0.02180
chr1	424994	425053	0.13568
chr1	425300	425359	-0.93065
chr1	425574	425632	-0.83428
chr1	425746	425805	-0.54354
chr1	425989	426048	-0.48146
chr1	426273	426332	0.71414
chr1	426560	426618	0.17262
chr1	427018	427076	0.35485
chr1	427197	427256	0.86713
chr1	427445	427502	0.45622
chr1	427614	427672	0.09705
chr1	427872	427930	-0.36165
chr1	428147	428206	0.04112
chr1	428550	428609	0.00937
chr1	428777	428836	0.09355
chr1	429197	429255	-0.00758
chr1	429410	429469	-0.74617
chr1	429706	429765	0.25857
chr1	429983	430042	-0.17892
chr1	430298	430357	-0.46836
chr1	430506	430562	0.19521
chr1	430692	430746	-0.00160
chr1	430919	430978	-0.69985
chr1	431223	431280	-2.04918
chr1	431558	431617	-0.73891
chr1	431859	431918	-0.79160
chr1	432185	432244	0.18605
chr1	432414	432468	0.30531
chr1	432680	432739	0.34898
chr1	432998	433057	0.82102
chr1	433342	433401	0.00019
chr1	433779	433838	-0.45985
chr1	434028	434087	-0.12420
chr1	434399	434458	-0.71151
chr1	434641	434700	-0.00835
chr1	434935	434993	0.03780
chr1	435284	435343	0.09646
chr1	435553	435612	0.04997
chr1	435893	435952	-0.54919
chr1	436103	436162	-0.96834
chr1	436328	436387	-0.30740
chr1	436501	436560	-0.00474
chr1	436785	436844	-0.26463
chr1	437084	437143	0.08271
chr1	437431	437484	0.29264
chr1	437629	437688	0.45379
chr1	437898	437957	0.03666
chr1	438190	438249	-0.23728
chr1	438399	438458	-0.68728
chr1	438687	438746	-1.63530
chr1	438929	438988	-1.59192
chr1	439105	439164	-0.93756
chr1	439288	439347	-1.25232
chr1	439731	439790	-1.92042
chr1	439913	439972	-1.82076
chr1	440118	440177	-0.77740
chr1	440566	440625	-1.32348
chr1	440943	441002	-1.94897
chr1	441379	441437	-0.64571
chr1	441793	441852	-1.19632
chr1	442198	442254	-1.20442
chr1	442389	442448	0.19609
chr1	442604	442663	-0.30888
chr1	443037	443096	0.02385
chr1	443384	443443	0.24161
chr1	443706	443764	0.72110
chr1	444028	444083	-0.19472
chr1	444310	444365	0.19849
chr1	444617	444675	0.11952
chr1	445043	445102	0.27985
chr1	445385	445443	-0.83272
chr1	445713	445772	-0.75980
chr1	445971	446030	-1.32084
chr1	446138	446197	-1.23560
chr1	446388	446446	-0.64539
chr1	446726	446785	-0.59100
chr1	447207	447266	1.28545
chr1	447387	447446	0.39429
chr1	447647	447706	0.47320
chr1	447881	447940	0.39170
chr1	448092	448151	1.10129
chr1	448397	448454	0.35196
chr1	448564	448623	-0.01855
chr1	448742	448801	0.07331
chr1	448941	449000	0.07352
chr1	449175	449234	1.10814
chr1	449600	449659	-0.41466
chr1	449808	449867	-0.27199
chr1	450275	450334	0.62944
chr1	450575	450634	-0.56973
chr1	450756	450815	-0.75615
chr1	450964	451023	0.38126
chr1	451212	451271	-0.49527
chr1	451704	451762	0.12283
chr1	452014	452073	0.16201
chr1	452199	452254	0.12712
chr1	452530	452585	0.48919
chr1	452760	452819	0.35474
chr1	452935	452992	0.45203
chr1	453239	453298	-0.03154
chr1	453647	453702	-0.12304
chr1	453821	453880	-0.91091
chr1	454051	454109	-1.00615
chr1	454403	454462	0.02838
chr1	454628	454687	0.92274
chr1	454855	454914	-0.31978
chr1	455153	455212	0.02572
chr1	455472	455530	-1.74110
chr1	455705	455764	-2.24732
chr1	455907	455966	0.08727
chr1	456217	456276	-0.61799
chr1	456477	456536	0.28552
chr1	456766	456825	-0.86580
chr1	457090	457147	0.04567
chr1	457323	457382	0.31095
chr1	457764	457820	0.14417
chr1	458241	458300	0.18086
chr1	458748	458806	0.00694
chr1	458936	458995	1.14133
chr1	459228	459287	0.06106
chr1	459503	459562	0.62231
chr1	459767	459824	0.02355
chr1	460008	460067	-1.67674
chr1	460258	460315	-1.88044
chr1	460624	460683	-1.36211
chr1	460872	460931	-0.85261
chr1	461200	461259	-0.36274
chr1	461421	461480	-0.37425
chr1	461600	461659	-0.80932
chr1	462046	462105	0.17811
chr1	462242	462299	0.00230
chr1	462488	462547	0.03762
chr1	462749	462806	0.32051
chr1	462940	462999	0.26783
chr1	463144	463203	0.38492
chr1	463383	463442	0.14548
chr1	463560	463619	0.31772
chr1	463747	463806	-0.29805
chr1	463981	464040	-0.82753
chr1	464247	464306	-0.94657
chr1	464654	464713	-0.17427
chr1	464841	464900	-0.43292
chr1	465077	465136	0.44323
chr1	465371	465430	0.07944
chr1	465777	465836	0.69613
chr1	466038	466096	0.09911
chr1	466231	466289	0.79305
chr1	466400	466457	1.02096
chr1	466585	466644	0.41231
chr1	466810	466867	0.62814
chr1	467155	467213	0.09209
chr1	467499	467558	0.48634
chr1	467684	467743	-0.20922
chr1	467895	467954	0.07434
chr1	468287	468346	-0.83262
chr1	468565	468624	-1.28260
chr1	468792	468851	-0.30448
chr1	469344	469403	0.15359
chr1	469512	469569	-0.24248
chr1	469681	469740	0.02647
chr1	469924	469983	-0.68841
chr1	470194	470253	0.04213
chr1	470370	470429	-0.21058
chr1	470658	470714	-0.21914
chr1	471206	471265	-0.01973
chr1	471393	471452	0.12006
chr1	471642	471701	0.29483
chr1	471932	471989	0.04189
chr1	472270	472328	0.59538
chr1	472653	472712	0.01509
chr1	473008	473067	-1.55651
chr1	473275	473334	-1.59537
chr1	473485	473544	-0.27707
chr1	473659	473718	-0.72683
chr1	473842	473901	-0.98642
chr1	474195	474253	-0.37517
chr1	474368	474427	0.25683
chr1	474801	474859	-0.02743
chr1	474999	475058	-0.74830
chr1	475190	475249	-0.58234
chr1	475428	475487	-0.72043
chr1	475761	475817	-0.28446
chr1	476161	476220	-1.45117
chr1	476467	476526	-0.01561
chr1	476656	476715	0.13863
chr1	476877	476936	0.00019
chr1	477083	477140	0.15817
chr1	477473	477531	0.17424
chr1	477988	478047	0.65721
chr1	478400	478459	0.76714
chr1	478566	478622	0.20274
chr1	479100	479159	-0.06087
chr1	479279	479338	-0.72315
chr1	479510	479569	0.08269
chr1	479968	480027	0.01407
chr1	480144	480203	0.56491
chr1	480542	480601	0.40430
chr1	480740	480799	-0.27588
chr1	480983	481039	0.47911
chr1	481344	481399	0.06375
chr1	481575	481634	0.57086
chr1	481806	481865	-0.17252
chr1	482044	482103	-0.50676
chr1	482315	482373	-0.31675
chr1	482676	482735	-0.99297
chr1	483162	483221	0.39150
chr1	483350	483409	-0.36571
chr1	483621	483680	0.02093
chr1	484083	484142	0.05812
chr1	484432	484491	0.39406
chr1	484630	484683	0.45799
chr1	484822	484880	0.40158
chr1	485008	485067	0.00301
chr1	485290	485349	-1.81466
chr1	485480	485539	-1.03938
chr1	485692	485751	-0.64509
chr1	486164	486223	0.04608
chr1	486668	486727	-0.01889
chr1	486989	487048	0.42140
chr1	487387	487446	-0.55622
chr1	487637	487696	0.11481
chr1	487972	488031	0.01835
chr1	488196	488255	-0.19932
chr1	488477	488536	-0.34077
chr1	488832	488891	0.07113
chr1	489052	489111	0.63710
chr1	489246	489305	-0.20063
chr1	489614	489673	-0.33726
chr1	490059	490118	-0.84902
chr1	490398	490456	0.15395
chr1	490974	491033	-0.26448
chr1	491212	491271	0.12833
chr1	491388	491447	0.04385
chr1	491619	491678	0.01900
chr1	491933	491992	0.16604
chr1	492126	492185	-0.47675
chr1	492320	492379	-1.29070
chr1	492558	492617	-0.46552
chr1	492775	492834	0.28775
chr1	493065	493123	0.17334
chr1	493298	493357	0.03308
chr1	493628	493687	-0.59905
chr1	493934	493993	-0.40749
chr1	494327	494385	-0.10818
chr1	494872	494931	0.39323
chr1	495133	495192	0.23639
chr1	495333	495392	0.30633
chr1	495542	495601	-0.08332
chr1	495887	495946	0.60665
chr1	496155	496213	0.30481
chr1	496397	496456	0.42092
chr1	496699	496758	0.22408
chr1	496902	496961	-0.29066
chr1	497086	497145	0.01956
chr1	497276	497331	0.15483
chr1	497439	497498	0.24468
chr1	497672	497731	0.39039
chr1	498013	498072	-0.75764
chr1	498217	498274	-0.58095
chr1	498477	498536	-0.36208
chr1	498706	498765	-0.26469
chr1	498942	499001	0.54171
chr1	499286	499345	-0.32536
chr1	499489	499547	0.23883
chr1	499867	499926	0.43407
chr1	500167	500226	-0.44407
chr1	500484	500543	-0.90812
chr1	500649	500708	-1.11958
chr1	500962	501021	-1.07042
chr1	501140	501199	0.04598
chr1	501430	501489	-0.02316
chr1	501709	501768	-0.42241
chr1	501998	502057	0.00281
chr1	502219	502278	-0.36830
chr1	502448	502507	0.04132
chr1	502636	502695	0.23673
chr1	502804	502863	0.03095
chr1	503036	503092	-0.38852
chr1	503275	503334	0.36572
chr1	503679	503738	0.82153
chr1	503942	504001	0.27012
chr1	504153	504212	0.10069
chr1	504322	504377	-0.86351
chr1	504493	504552	-1.19318
chr1	504709	504768	-0.18766
chr1	505035	505093	-0.29782
chr1	505310	505369	0.25979
chr1	505485	505543	0.32107
chr1	505868	505924	-0.39617
chr1	506085	506144	0.16027
chr1	506279	506338	-0.24643
chr1	506476	506535	-0.28405
chr1	506824	506882	0.07956
chr1	507218	507277	0.01560
chr1	507641	507700	-0.42237
chr1	507809	507868	-0.00615
chr1	508073	508132	0.01466
chr1	508246	508304	0.16252
chr1	508545	508604	0.49538
chr1	508801	508860	-0.16846
chr1	509052	509106	0.43559
chr1	509361	509420	0.23422
chr1	509621	509680	0.10529
chr1	509865	509919	-0.43351
chr1	510098	510157	-0.92999
chr1	510301	510360	-0.81308
chr1	510633	510692	0.03651
chr1	511014	511073	0.16350
chr1	511302	511361	-0.25821
chr1	511493	511552	0.01831
chr1	511662	511721	0.04479
chr1	512105	512163	0.24896
chr1	512333	512392	0.93644
chr1	512538	512597	0.44135
chr1	512726	512785	0.35503
chr1	513045	513104	0.25084
chr1	513337	513396	0.69113
chr1	513525	513584	-0.05411
chr1	513692	513751	-1.07393
chr1	513887	513946	-0.81145
chr1	514234	514292	0.03167
chr1	514437	514496	0.01663
chr1	514615	514674	0.15075
chr1	514813	514872	-0.01949
chr1	515043	515102	0.33415
chr1	515217	515276	0.07690
chr1	515487	515546	-0.79176
chr1	515755	515814	-0.93757
chr1	515962	516021	-0.44651
chr1	516160	516219	0.14569
chr1	516667	516723	0.32871
chr1	516850	516909	1.02006
chr1	517017	517075	-0.30876
chr1	517261	517320	-0.70641
chr1	517508	517567	-0.57103
chr1	517735	517792	1.02509
chr1	518108	518165	-0.41571
chr1	518469	518528	0.22321
chr1	518816	518875	-1.71047
chr1	519179	519237	-2.30698
chr1	519590	519649	-0.00855
chr1	520044	520103	-1.04629
chr1	520305	520363	-1.82378
chr1	520617	520676	-0.73469
chr1	520896	520954	0.01202
chr1	521082	521141	0.58639
chr1	521309	521367	0.28842
chr1	521636	521693	0.05145
chr1	521957	522016	-0.32744
chr1	522355	522414	0.17576
chr1	522582	522641	-1.50277
chr1	522780	522839	-1.38785
chr1	523031	523088	-1.13761
chr1	523232	523290	-0.49109
chr1	523460	523519	0.23463
chr1	523667	523726	0.20635
chr1	523876	523935	0.45992
chr1	524116	524175	0.02099
chr1	524454	524513	0.45160
chr1	524819	524878	0.85043
chr1	525011	525070	0.09813
chr1	525352	525411	0.36774
chr1	525657	525716	0.16280
chr1	526048	526106	0.23397
chr1	526312	526371	-0.71224
chr1	526568	526627	-2.09123
chr1	526948	527007	-0.37179
chr1	527405	527464	-0.80506
chr1	527601	527660	-1.58224
chr1	527913	527972	-1.02202
chr1	528104	528163	-0.80787
chr1	528326	528385	-0.34109
chr1	528592	528651	-0.71191
chr1	528856	528915	-0.50758
chr1	529064	529123	-0.60781
chr1	529415	529474	-0.01857
chr1	529798	529856	-0.00054
chr1	530263	530322	-1.19776
chr1	530498	530557	0.94249
chr1	530756	530815	0.00951
chr1	530953	531012	0.38650
chr1	531163	531221	1.12091
chr1	531398	531456	-0.37019
chr1	531606	531665	0.50831
chr1	531844	531903	-1.08642
chr1	532112	532171	-0.01584
chr1	532499	532558	-0.54255
chr1	532756	532814	0.15293
chr1	533082	533136	1.04255
chr1	533281	533340	0.77453
chr1	533547	533606	0.00681
chr1	533991	534050	-0.91626
chr1	534396	534455	-0.50528
chr1	534927	534986	0.32507
chr1	535080	535137	0.05834
chr1	535596	535651	-0.19877
chr1	535973	536031	-0.25495
chr1	536263	536320	0.32743
chr1	536427	536486	0.49796
chr1	536837	536896	0.96971
chr1	537044	537103	0.61783
chr1	537324	537382	-0.19068
chr1	537587	537645	0.41448
chr1	537813	537872	0.42391
chr1	538112	538171	-0.06765
chr1	538461	538520	-0.33853
chr1	538641	538700	-0.27801
chr1	538857	538916	0.76209
chr1	539044	539103	-0.30748
chr1	539379	539438	-0.00965
chr1	539624	539683	-0.00737
chr1	539801	539860	-1.04060
chr1	540201	540260	-0.66883
chr1	540540	540598	-0.21930
chr1	540924	540983	0.27930
chr1	541201	541259	-0.23186
chr1	541443	541502	0.25762
chr1	541721	541780	-0.69845
chr1	541994	542052	-0.39260
chr1	542324	542383	0.07124
chr1	542646	542705	0.51898
chr1	542967	543025	0.72794
chr1	543309	543367	0.24755
chr1	543674	543733	-0.73075
chr1	543907	543966	-0.95713
chr1	544221	544277	-0.08236
chr1	544395	544454	-0.30121
chr1	544696	544754	-0.51483
chr1	544941	544995	0.36133
chr1	545140	545199	0.00627
chr1	545649	545707	0.29153
chr1	545833	545891	-0.31229
chr1	546195	546251	-0.06897
chr1	546432	546491	-0.80657
chr1	546666	546725	-0.47066
chr1	546859	546918	-0.40015
chr1	547044	547102	0.22626
chr1	547259	547317	0.49703
chr1	547431	547487	0.63971
chr1	547642	547701	0.51805
chr1	547878	547937	1.17821
chr1	548086	548145	0.00070
chr1	548299	548357	0.25778
chr1	548479	548532	0.15505
chr1	548705	548763	0.03226
chr1	548876	548931	-0.54706
chr1	549197	549256	0.09985
chr1	549422	549481	0.12474
chr1	549753	549811	0.14433
chr1	549953	550012	0.08235
chr1	550216	550275	0.13642
chr1	550561	550615	0.27419
chr1	550899	550956	0.02055
chr1	551072	551130	0.21704
chr1	551480	551537	0.28896
chr1	551711	551770	0.42073
chr1	551937	551996	0.03561
chr1	552219	552278	0.09752
chr1	552428	552487	0.05273
chr1	552800	552859	0.23250
chr1	553114	553173	-0.63150
chr1	553408	553467	0.39643
chr1	553612	553671	-0.20083
chr1	554012	554067	-0.66206
chr1	554377	554436	-1.04912
chr1	554751	554810	-0.61566
chr1	555182	555240	-1.49760
chr1	555411	555470	-0.38293
chr1	555640	555699	0.22262
chr1	556056	556115	0.37638
chr1	556524	556583	0.21674
chr1	557052	557109	0.57674
chr1	557293	557352	0.30435
chr1	557697	557756	0.12405
chr1	557885	557944	0.03189
chr1	558106	558163	-0.52149
chr1	558438	558496	-0.62474
chr1	558645	558704	-0.12186
chr1	558934	558993	-0.67373
chr1	559304	559361	-0.82312
chr1	559635	559694	0.31215
chr1	560186	560244	0.20011
chr1	560388	560446	0.43035
chr1	560712	560771	0.07466
chr1	560963	561022	-0.00002
chr1	561205	561264	0.06303
chr1	561393	561450	0.24660
chr1	561627	561686	0.49921
chr1	562012	562071	0.06063
chr1	562386	562445	-0.02867
chr1	562620	562679	-0.00308
chr1	562858	562917	0.38460
chr1	563087	563146	-0.60297
chr1	563432	563491	-1.19917
chr1	563646	563705	-1.54031
chr1	563892	563951	-1.15729
chr1	564356	564415	0.16719
chr1	564528	564587	0.12479
chr1	564845	564904	0.17332
chr1	565322	565378	-0.28168
chr1	565495	565554	0.21019
chr1	565997	566056	0.29233
chr1	566431	566490	0.06398
chr1	566680	566738	0.05682
chr1	567116	567174	0.35654
chr1	567442	567501	0.07147
chr1	567703	567759	0.13957
chr1	567892	567951	0.01414
chr1	568318	568376	0.22505
chr1	568562	568621	0.22260
chr1	568750	568809	0.68996
chr1	568928	568986	0.70937
chr1	569325	569382	-0.02832
chr1	569574	569632	-1.40393
chr1	569790	569849	-1.74932
chr1	570005	570064	-1.32295
chr1	570308	570367	0.22601
chr1	570734	570793	0.34713
chr1	570983	571042	0.35074
chr1	571152	571207	0.01452
chr1	571447	571500	0.53929
chr1	571660	571719	0.00131
chr1	571872	571931	0.28689
chr1	572103	572160	-0.28928
chr1	572378	572436	-0.07325
chr1	572623	572682	0.95554
chr1	572798	572857	0.02588
chr1	573035	573094	0.31781
chr1	573248	573307	-0.00090
chr1	573453	573510	-0.01844
chr1	573725	573784	0.08019
chr1	573953	574012	0.37378
chr1	574137	574196	0.56270
chr1	574367	574426	-0.81207
chr1	574816	574875	-1.00620
chr1	574998	575057	-0.42591
chr1	575222	575281	-0.66670
chr1	575614	575671	-0.05689
chr1	575970	576026	0.04917
chr1	576251	576310	0.41696
chr1	576756	576815	0.32990
chr1	576956	577015	-0.81511
chr1	577197	577256	-1.40561
chr1	577540	577599	-2.92398
chr1	577946	578005	-0.06414
chr1	578143	578202	-0.65313
chr1	578559	578616	-0.96056
chr1	578723	578782	-0.10673
chr1	578962	579021	-0.72218
chr1	579225	579284	-0.00789
chr1	579396	579455	0.15097
chr1	579694	579753	-0.89250
chr1	579994	580053	-0.52203
chr1	580277	580336	-0.26849
chr1	580621	580680	0.28441
chr1	580961	581018	0.28216
chr1	581257	581316	-0.37882
chr1	581631	581690	-1.32878
chr1	581898	581957	-0.88581
chr1	582221	582280	-1.16197
chr1	582531	582590	0.45299
chr1	582784	582838	0.15160
chr1	582946	583005	1.20332
chr1	583291	583349	0.09243
chr1	583798	583855	0.54674
chr1	583993	584051	-0.22969
chr1	584207	584265	0.17616
chr1	584515	584574	-1.02540
chr1	584743	584802	-1.43752
chr1	584956	585015	-0.51784
chr1	585214	585271	0.05917
chr1	585415	585474	0.24783
chr1	585595	585654	0.15888
chr1	585934	585992	0.42685
chr1	586282	586341	0.28221
chr1	586585	586644	0.47076
chr1	586957	587016	0.31708
chr1	587278	587335	0.16230
chr1	587512	587571	0.40381
chr1	587767	587825	-0.88381
chr1	588167	588226	-0.55549
chr1	588452	588511	0.38702
chr1	588690	588749	0.10288
chr1	589031	589090	-0.03968
chr1	589590	589649	0.17523
chr1	589789	589848	0.46634
chr1	589986	590045	0.11511
chr1	590174	590233	0.06942
chr1	590443	590502	-0.20104
chr1	590783	590839	-0.38185
chr1	590948	591007	-0.91097
chr1	591128	591186	-0.76883
chr1	591501	591559	-0.00239
chr1	591860	591919	0.14006
chr1	592206	592264	-0.93841
chr1	592572	592631	-0.39072
chr1	593054	593113	0.23687
chr1	593382	593441	-0.26912
chr1	593642	593701	0.07442
chr1	594009	594068	-0.35766
chr1	594362	594421	-0.47321
chr1	594638	594694	0.26997
chr1	594866	594925	0.18249
chr1	595284	595343	0.14728
chr1	595460	595519	0.09197
chr1	595716	595775	0.08037
chr1	595922	595981	0.03485
chr1	596204	596263	-0.20038
chr1	596632	596691	0.32532
chr1	596917	596976	0.14780
chr1	597134	597193	0.56552
chr1	597509	597568	-0.51821
chr1	597687	597746	-0.64443
chr1	598004	598063	-0.18185
chr1	598452	598510	-1.85407
chr1	598713	598772	0.28374
chr1	598971	599029	0.24042
chr1	599278	599337	0.75255
chr1	599733	599790	0.87108
chr1	600006	600063	0.13140
chr1	600212	600271	-0.37655
chr1	600477	600536	-0.08194
chr1	600767	600826	0.56534
chr1	600952	601011	-0.01736
chr1	601235	601294	-0.00717
chr1	601574	601633	-0.73821
[truncated: 40,669 more rows]
