# Supplementary material for: A Positive Feedback Loop Links Opposing Functions of P-TEFb/Cdk9 and Histone H2B Ubiquitylation to Regulate Transcript Elongation in Fission Yeast
Source: PLoS Genet. 2012 Aug 2;8(8):e1002822. doi: 10.1371/journal.pgen.1002822 (PMC3410854; doi:10.1371/journal.pgen.1002822)
Supplement: Dataset S4 — Microarray data for ChIP-chip performed with a RNAPII antibody (cdk9-T212A). (ZIP) [file pgen.1002822.s004.zip › Dataset S4.bed]

track type=wiggle_0 name="cdk9_mutant_2rep__ratio_46620" description="cdk9_mutant_2rep__S.pombe.Jul08onSep04_FullCoord_log2_ratio_2011-09-23_46620" db=Pombe visibility=full color=255,100,0 priority=50 group=user autoScale=off maxHeightPixels=128:64:16 graphType=bar yLineMark=1 yLineOnOff=on windowingFunction=mean viewLimits=-3:3 gridDefault=on
chr1	162	221	-3.32818
chr1	617	676	-2.34361
chr1	1467	1526	-2.46920
chr1	1742	1799	-2.24838
chr1	2114	2172	-3.09531
chr1	2333	2377	-2.47906
chr1	2975	3026	-3.25185
chr1	3261	3320	-2.86643
chr1	3676	3734	-3.47051
chr1	3903	3962	-3.13830
chr1	4207	4266	-2.88111
chr1	4424	4483	-3.40575
chr1	4785	4844	-2.36868
chr1	4966	5024	-1.12472
chr1	5206	5265	-2.98882
chr1	5548	5607	-1.48817
chr1	5867	5926	-0.18331
chr1	6231	6290	-0.70697
chr1	6478	6537	-0.68528
chr1	6787	6846	-0.57130
chr1	7055	7114	-1.49883
chr1	7371	7426	-2.83750
chr1	7576	7634	-1.95668
chr1	7840	7899	-2.29752
chr1	8129	8174	-1.98590
chr1	8301	8359	-2.54119
chr1	12432	12490	-0.56574
chr1	12852	12906	-0.67066
chr1	13031	13090	-0.64865
chr1	13298	13357	-1.03509
chr1	13505	13564	-0.20538
chr1	13830	13889	0.16625
chr1	14053	14112	-0.19694
chr1	14278	14337	-0.61837
chr1	14666	14725	-0.32767
chr1	14929	14988	-0.35530
chr1	15223	15282	-0.61809
chr1	15551	15610	-0.32793
chr1	22038	22097	-0.01492
chr1	22274	22330	-0.84418
chr1	22618	22677	-0.66392
chr1	22813	22872	-1.03315
chr1	23075	23133	-0.62269
chr1	23242	23301	0.80211
chr1	37275	37334	-0.80397
chr1	50235	50294	-0.46043
chr1	50573	50632	-0.11000
chr1	50901	50960	-0.60360
chr1	51080	51139	-1.07700
chr1	51463	51522	-0.26892
chr1	51643	51702	-0.40024
chr1	51879	51938	0.05542
chr1	52099	52158	-1.14741
chr1	52290	52349	-0.57981
chr1	52710	52769	-0.29881
chr1	52984	53043	-0.28654
chr1	53201	53260	0.04888
chr1	53517	53576	0.36104
chr1	53839	53897	0.73536
chr1	54067	54124	0.03758
chr1	54449	54508	-0.13973
chr1	54844	54903	-0.31342
chr1	55051	55110	-0.80791
chr1	55287	55346	-1.22515
chr1	55747	55806	-1.20919
chr1	56084	56143	0.67480
chr1	58612	58671	-0.12715
chr1	58816	58875	1.13387
chr1	59337	59396	-0.42070
chr1	59618	59676	-0.71744
chr1	59928	59987	0.73745
chr1	60146	60205	0.64024
chr1	60384	60443	1.54488
chr1	61307	61365	0.09818
chr1	61568	61627	0.28206
chr1	61781	61840	0.01009
chr1	62016	62075	-0.02470
chr1	62338	62397	-0.63886
chr1	62683	62742	0.75138
chr1	63160	63219	-0.28702
chr1	63455	63514	-0.47348
chr1	63645	63704	0.61380
chr1	63843	63902	-0.17043
chr1	64233	64292	-1.12229
chr1	64640	64699	-1.03612
chr1	64805	64864	-0.85906
chr1	65045	65104	-0.80318
chr1	65357	65416	-0.33132
chr1	65699	65758	-0.61877
chr1	65871	65930	-0.33664
chr1	66248	66307	-0.65216
chr1	66683	66742	-1.55739
chr1	66980	67030	-0.38044
chr1	67232	67291	-0.20297
chr1	67471	67528	-0.39086
chr1	67793	67852	-0.33367
chr1	67994	68053	-0.28998
chr1	68420	68479	0.60111
chr1	68823	68882	0.13668
chr1	69182	69241	-0.01812
chr1	69483	69541	-0.21983
chr1	69750	69809	0.07612
chr1	70137	70196	-0.09882
chr1	70483	70542	0.01956
chr1	70921	70980	-0.04120
chr1	71173	71231	0.32044
chr1	71379	71438	-0.54375
chr1	71872	71931	-0.18941
chr1	72061	72120	0.18276
chr1	72271	72330	0.02108
chr1	72455	72514	-0.51347
chr1	72711	72770	-0.64345
chr1	72935	72994	-0.36569
chr1	73215	73274	-1.07087
chr1	73578	73637	-1.42453
chr1	74144	74203	-0.30390
chr1	74516	74575	-0.67128
chr1	74898	74957	-0.93778
chr1	75225	75284	-0.60565
chr1	75460	75519	0.27721
chr1	75727	75786	-1.24622
chr1	75900	75959	-0.67286
chr1	76104	76163	-0.86853
chr1	76324	76383	-1.08063
chr1	76636	76693	-0.34677
chr1	76868	76927	-0.71780
chr1	77159	77218	-0.74588
chr1	77478	77537	-1.42512
chr1	77942	78001	-0.62694
chr1	78375	78434	-1.15906
chr1	78635	78694	-0.43423
chr1	78803	78862	-1.46091
chr1	78985	79042	-1.56086
chr1	79322	79381	-0.59352
chr1	79577	79636	-0.68599
chr1	79884	79943	-1.04557
chr1	80096	80155	0.75669
chr1	80335	80394	-0.36478
chr1	80723	80782	-1.16962
chr1	81033	81092	-0.37626
chr1	81209	81268	-1.12944
chr1	81394	81453	-0.34358
chr1	81632	81691	-1.27353
chr1	81864	81923	0.75136
chr1	82297	82356	-0.61199
chr1	82522	82581	-2.03523
chr1	82769	82828	-1.86637
chr1	83150	83208	-1.76938
chr1	83584	83643	-1.63998
chr1	83833	83892	0.19595
chr1	84106	84163	-0.95722
chr1	84384	84441	-0.42735
chr1	84613	84672	-0.83390
chr1	85114	85173	-0.27304
chr1	85454	85513	-0.13001
chr1	85700	85759	-0.83690
chr1	85873	85932	-0.54076
chr1	86141	86200	-0.12477
chr1	86351	86410	-0.83085
chr1	86696	86755	-1.07480
chr1	87073	87129	-0.76754
chr1	87388	87444	-1.12630
chr1	87673	87732	-1.43947
chr1	87845	87903	-1.96377
chr1	88028	88085	-0.98737
chr1	88231	88290	-1.07269
chr1	88499	88558	-0.91580
chr1	88910	88969	-0.34892
chr1	89076	89135	0.70342
chr1	89427	89482	-0.51056
chr1	89727	89782	-0.48351
chr1	89901	89959	-0.37010
chr1	90085	90142	-0.53249
chr1	90598	90657	-0.77756
chr1	90763	90822	-0.59470
chr1	90943	91002	-0.94685
chr1	91360	91419	-1.05977
chr1	91606	91665	-0.93943
chr1	91773	91832	-1.10290
chr1	91970	92029	-0.03729
chr1	92244	92303	-1.22688
chr1	92584	92643	-0.72677
chr1	92785	92844	-0.52583
chr1	93059	93118	-0.77172
chr1	93342	93400	-0.03407
chr1	93808	93865	-0.36681
chr1	93999	94058	-0.45692
chr1	94277	94332	-0.80579
chr1	94685	94744	0.02287
chr1	95272	95331	-0.58091
chr1	95598	95656	0.10805
chr1	95780	95839	-0.19841
chr1	96051	96110	-0.63504
chr1	96376	96435	-1.43173
chr1	96896	96955	-1.02860
chr1	97276	97326	-0.91874
chr1	97523	97582	-0.95172
chr1	97730	97789	0.47781
chr1	97922	97981	-0.57212
chr1	98114	98173	-0.67135
chr1	99417	99476	-0.68151
chr1	99817	99876	-0.59338
chr1	100389	100448	-0.97032
chr1	100602	100661	-0.91504
chr1	100830	100889	-0.55117
chr1	101159	101218	0.09334
chr1	101422	101480	-0.78949
chr1	101702	101759	-0.91355
chr1	101968	102023	1.01992
chr1	102144	102203	2.09312
chr1	102355	102414	2.87302
chr1	102697	102756	2.88843
chr1	102994	103049	3.34179
chr1	103272	103324	3.32189
chr1	103468	103520	3.26223
chr1	103643	103692	2.81221
chr1	104046	104101	1.84073
chr1	104412	104471	-0.22638
chr1	104697	104756	-0.53787
chr1	105011	105069	-1.51709
chr1	105443	105502	-0.84097
chr1	105716	105775	-1.16245
chr1	105926	105985	0.35596
chr1	106252	106311	-0.61944
chr1	106571	106630	-1.62898
chr1	106803	106862	-1.67024
chr1	107087	107146	-1.38868
chr1	107272	107331	-1.90761
chr1	107573	107632	-1.73167
chr1	107756	107814	-2.30607
chr1	108116	108175	-1.43260
chr1	108576	108635	1.71999
chr1	108831	108890	0.36705
chr1	109149	109204	-0.66847
chr1	109555	109614	-0.58260
chr1	109781	109839	-0.52191
chr1	110129	110188	0.00936
chr1	110371	110430	0.68638
chr1	110699	110757	-0.71816
chr1	111017	111075	0.34382
chr1	111260	111319	0.61805
chr1	111471	111530	-0.59860
chr1	111865	111924	-0.84688
chr1	112100	112159	-0.93034
chr1	112310	112369	-1.35424
chr1	112625	112682	-0.69556
chr1	112952	113011	-0.89271
chr1	113129	113188	0.06483
chr1	113457	113516	1.18479
chr1	113621	113680	-0.51763
chr1	113884	113942	-0.62981
chr1	114122	114181	-0.00261
chr1	114496	114555	-0.84090
chr1	114676	114735	-0.93138
chr1	114925	114984	-0.02956
chr1	115190	115249	1.28789
chr1	115370	115429	0.49231
chr1	115547	115603	0.33464
chr1	115711	115770	1.70143
chr1	115962	116021	0.48384
chr1	116189	116247	-0.14122
chr1	116419	116470	1.04318
chr1	116701	116760	-0.03133
chr1	116869	116928	-0.31912
chr1	117160	117218	-0.96862
chr1	117354	117412	-0.22007
chr1	117557	117616	-0.48681
chr1	118053	118111	0.39115
chr1	118383	118442	-0.69662
chr1	118577	118633	-0.45225
chr1	118742	118800	0.11654
chr1	118912	118969	0.44149
chr1	119179	119238	0.03199
chr1	119411	119469	-0.01930
chr1	119703	119761	0.10996
chr1	119956	120015	0.95317
chr1	120172	120228	0.53674
chr1	120525	120584	-0.54533
chr1	120892	120949	-0.43354
chr1	121149	121208	0.81495
chr1	121493	121552	0.41500
chr1	121753	121812	-0.66515
chr1	122074	122133	-0.34069
chr1	122394	122453	0.43524
chr1	122579	122638	-0.80444
chr1	122919	122978	-1.39601
chr1	123259	123317	-1.00419
chr1	123723	123782	0.00013
chr1	123920	123978	-1.03097
chr1	124137	124196	-1.59807
chr1	124414	124473	-1.07644
chr1	124836	124895	-0.17122
chr1	125004	125063	-0.60683
chr1	125283	125342	-0.24659
chr1	125468	125527	-0.30953
chr1	125707	125766	-0.90335
chr1	125901	125960	-0.54204
chr1	126136	126195	-0.87243
chr1	126577	126631	-2.36548
chr1	126785	126844	-0.48463
chr1	126952	127009	-1.88523
chr1	127159	127214	-0.65332
chr1	127425	127484	-0.42327
chr1	127760	127819	-0.38430
chr1	128200	128257	-1.15051
chr1	128527	128586	0.98888
chr1	128812	128870	-0.81161
chr1	129075	129134	0.30654
chr1	129433	129492	0.65449
chr1	129752	129811	-0.88086
chr1	130179	130236	0.35456
chr1	130421	130480	-0.72497
chr1	130747	130806	-1.56803
chr1	131165	131224	-0.26187
chr1	131519	131576	0.07403
chr1	131896	131955	0.06303
chr1	132099	132158	-0.00008
chr1	132327	132379	0.63698
chr1	132542	132598	-1.15151
chr1	132744	132803	0.03717
chr1	133078	133136	-1.21392
chr1	133292	133351	-0.69084
chr1	133560	133619	-0.22012
chr1	133822	133881	-1.08034
chr1	134215	134273	-1.16866
chr1	134385	134444	-0.21011
chr1	134627	134684	-0.89045
chr1	134996	135055	-0.57748
chr1	135236	135295	0.04201
chr1	135510	135567	-0.79184
chr1	135685	135741	-0.50915
chr1	135867	135924	-0.83676
chr1	136069	136128	0.00199
chr1	136242	136301	0.22369
chr1	136628	136687	-1.03498
chr1	136864	136923	-0.70910
chr1	137042	137099	-0.93270
chr1	137226	137283	-0.78616
chr1	137421	137480	-0.27191
chr1	137625	137683	-0.10443
chr1	138007	138064	-0.30866
chr1	138278	138335	0.05496
chr1	138555	138609	-0.87254
chr1	138849	138908	0.07597
chr1	139041	139099	-0.15642
chr1	139284	139343	-0.46834
chr1	139547	139606	-0.13734
chr1	139719	139778	-0.72475
chr1	139920	139979	-0.41915
chr1	140357	140416	-0.77411
chr1	140834	140889	-0.09052
chr1	141129	141184	0.93192
chr1	141484	141543	0.96510
chr1	141856	141914	-0.47173
chr1	142077	142135	-0.05911
chr1	142266	142325	-0.50737
chr1	142436	142495	-0.65350
chr1	142711	142770	-0.51019
chr1	143002	143061	-0.45471
chr1	143176	143235	0.26863
chr1	143349	143408	-0.29606
chr1	143706	143765	-0.59010
chr1	144032	144091	-0.60437
chr1	144231	144290	-0.95575
chr1	144480	144539	-0.12340
chr1	144650	144709	-0.73082
chr1	144885	144944	-1.26890
chr1	145054	145113	-0.28920
chr1	145437	145495	0.20549
chr1	145747	145806	0.52547
chr1	145919	145978	-0.38880
chr1	146304	146362	-0.29216
chr1	146575	146630	-0.69123
chr1	146943	147002	-0.15139
chr1	147305	147364	-0.47530
chr1	147536	147595	-0.21189
chr1	147854	147913	0.91570
chr1	148341	148399	-1.49476
chr1	148718	148777	-0.57703
chr1	148999	149058	-0.54616
chr1	149326	149385	-0.61663
chr1	149620	149679	-1.50201
chr1	149819	149878	0.12163
chr1	149995	150054	-0.08358
chr1	150249	150308	-0.95430
chr1	150459	150518	-0.76075
chr1	150756	150815	-0.51669
chr1	151022	151080	-1.52502
chr1	151239	151297	-0.97260
chr1	151619	151678	-1.01710
chr1	151924	151978	-0.81381
chr1	152153	152212	-0.49362
chr1	152325	152384	-0.45498
chr1	152498	152557	0.24497
chr1	152804	152863	0.73763
chr1	153088	153147	-1.09972
chr1	153294	153353	0.11199
chr1	153480	153539	0.81649
chr1	153720	153779	-0.00185
chr1	154138	154197	0.28104
chr1	154412	154471	0.42216
chr1	154749	154808	0.21639
chr1	154923	154981	-0.76645
chr1	155132	155191	-0.07562
chr1	155414	155473	-0.50270
chr1	155620	155679	-0.79755
chr1	155932	155991	-0.73354
chr1	156263	156322	-1.11483
chr1	156596	156655	-0.39135
chr1	156829	156884	-0.83127
chr1	157159	157218	-0.34610
chr1	157338	157397	-0.27307
chr1	157566	157624	-0.48511
chr1	157781	157837	-0.31225
chr1	158031	158087	-0.12209
chr1	158296	158353	-1.02325
chr1	158693	158752	0.23140
chr1	158914	158973	-1.32590
chr1	159172	159231	-1.47506
chr1	159512	159571	-1.79774
chr1	159797	159856	-0.46740
chr1	160090	160149	-0.18106
chr1	160396	160455	-0.39352
chr1	160644	160701	-0.78528
chr1	161129	161188	-0.01073
chr1	161350	161408	-0.63669
chr1	161522	161578	-0.25903
chr1	161768	161827	-0.42346
chr1	162002	162058	-0.68062
chr1	162200	162257	0.16540
chr1	162474	162533	-0.35848
chr1	162701	162760	-0.14430
chr1	162876	162935	-0.30329
chr1	163255	163313	-1.10683
chr1	163520	163579	-0.32338
chr1	163801	163860	-0.63228
chr1	164027	164083	-0.92085
chr1	164346	164405	0.18692
chr1	164669	164728	-0.63582
chr1	164880	164939	-0.65625
chr1	165078	165137	-0.84994
chr1	165337	165396	-1.06390
chr1	165566	165625	-0.99618
chr1	165760	165819	-0.82317
chr1	166129	166188	-0.27664
chr1	166332	166391	-0.31943
chr1	166577	166636	0.63445
chr1	166807	166866	2.10577
chr1	167081	167140	0.73723
chr1	167396	167453	0.24749
chr1	167736	167794	0.00298
chr1	167972	168031	0.35679
chr1	168161	168220	-0.34332
chr1	168590	168649	-0.61626
chr1	168758	168817	-0.88690
chr1	169011	169070	0.40933
chr1	169253	169312	0.73943
chr1	169480	169539	1.02504
chr1	169766	169821	0.92900
chr1	170002	170061	0.32848
chr1	170167	170226	0.68172
chr1	170346	170405	1.01828
chr1	170711	170770	0.24164
chr1	170959	171018	-0.71427
chr1	171241	171300	0.06255
chr1	171609	171668	-0.14470
chr1	171962	172021	-0.53027
chr1	172155	172212	0.55913
chr1	172380	172439	0.38066
chr1	172585	172644	0.01310
chr1	172820	172879	0.00262
chr1	173064	173123	-0.09525
chr1	173359	173418	-0.56488
chr1	173889	173947	-0.25252
chr1	174128	174187	-0.07773
chr1	174397	174456	-0.77915
chr1	174642	174701	-0.86004
chr1	175050	175104	0.75002
chr1	175415	175474	1.60873
chr1	175838	175897	1.56121
chr1	176015	176072	1.72510
chr1	176329	176380	1.23140
chr1	176543	176595	0.04528
chr1	176706	176765	-0.31575
chr1	176898	176957	0.19376
chr1	177078	177137	0.01488
chr1	177424	177483	0.97184
chr1	177655	177714	0.23200
chr1	177901	177960	-0.16325
chr1	178141	178200	-0.95534
chr1	178371	178430	0.29637
chr1	178718	178776	0.01308
chr1	179011	179070	-0.66279
chr1	179259	179318	-0.28997
chr1	179681	179740	-0.10407
chr1	179919	179977	-0.45243
chr1	180257	180316	-0.06206
chr1	180568	180627	-0.86432
chr1	180807	180866	-0.34592
chr1	181115	181174	-0.31510
chr1	181573	181632	-0.05866
chr1	181882	181941	1.37633
chr1	182056	182115	1.60662
chr1	182357	182416	0.65936
chr1	182601	182660	-0.03505
chr1	182781	182837	-0.61307
chr1	183126	183182	0.69252
chr1	183476	183535	0.33930
chr1	183751	183810	0.43913
chr1	184208	184267	0.12722
chr1	184527	184586	0.57472
chr1	184846	184905	0.40038
chr1	185076	185135	0.42635
chr1	185242	185301	-0.08668
chr1	185513	185572	0.70245
chr1	186052	186111	1.00967
chr1	186218	186277	0.04252
chr1	186391	186449	0.06582
chr1	186711	186770	0.01845
chr1	186957	187016	0.41207
chr1	187237	187296	1.69402
chr1	187566	187625	1.66471
chr1	188090	188144	1.73440
chr1	188267	188323	0.60109
chr1	188484	188543	0.99820
chr1	188931	188990	0.60395
chr1	189383	189442	-0.16371
chr1	189882	189940	-1.18449
chr1	190048	190104	-0.31056
chr1	190306	190363	-1.98583
chr1	190553	190611	-1.07683
chr1	190741	190800	0.05076
chr1	191066	191125	-0.31246
chr1	191399	191458	0.47770
chr1	191758	191817	0.66734
chr1	192147	192203	0.00751
chr1	192345	192404	0.76024
chr1	192510	192569	3.13851
chr1	192710	192769	2.47415
chr1	192970	193029	1.63315
chr1	193207	193263	1.21360
chr1	193784	193839	2.26740
chr1	194075	194129	2.38061
chr1	194311	194368	2.62638
chr1	194636	194691	2.33005
chr1	194881	194935	0.33924
chr1	195188	195247	0.37052
chr1	195554	195613	-0.79128
chr1	195884	195941	-0.64329
chr1	196057	196116	-0.36052
chr1	196361	196420	-0.41082
chr1	196681	196740	0.05593
chr1	196862	196921	-0.00089
chr1	197219	197277	-0.43260
chr1	197537	197596	0.25129
chr1	197857	197916	0.74673
chr1	198180	198239	-0.20504
chr1	198459	198517	-0.13771
chr1	198793	198851	0.22322
chr1	198963	199022	-0.14710
chr1	199289	199348	-0.62090
chr1	199680	199739	-0.26504
chr1	199912	199971	-0.54085
chr1	200190	200249	-1.56165
chr1	200514	200573	-1.22426
chr1	200868	200925	-0.29719
chr1	201284	201343	0.82291
chr1	201492	201551	1.54366
chr1	201668	201727	0.10682
chr1	201914	201973	-0.16711
chr1	202217	202273	0.73518
chr1	202526	202585	1.67059
chr1	202878	202937	-0.03136
chr1	203099	203158	0.70158
chr1	203274	203333	-0.10643
chr1	203609	203668	-0.88192
chr1	203852	203911	-0.03080
chr1	204147	204206	-0.78728
chr1	204493	204552	-0.56514
chr1	204928	204987	-1.45264
chr1	205098	205157	-0.98814
chr1	205363	205422	-0.65878
chr1	205706	205765	0.25259
chr1	205992	206050	-0.32917
chr1	206176	206235	0.41491
chr1	206422	206481	-0.26020
chr1	206786	206844	-0.91278
chr1	206957	207014	0.04677
chr1	207420	207479	1.80014
chr1	207623	207682	1.06584
chr1	207869	207927	1.01509
chr1	208057	208116	1.16191
chr1	208229	208285	0.72844
chr1	208636	208695	0.00922
chr1	208866	208925	-0.92104
chr1	209176	209235	-0.68051
chr1	209416	209475	-0.28222
chr1	209676	209735	0.94144
chr1	210176	210235	1.14222
chr1	210344	210401	-0.09809
chr1	210524	210582	-0.38698
chr1	210857	210916	-0.31540
chr1	211154	211210	0.92459
chr1	211339	211398	1.08646
chr1	211735	211794	-0.01446
chr1	212063	212122	0.36583
chr1	212372	212431	0.62597
chr1	212617	212676	0.71331
chr1	212939	212998	0.86478
chr1	213229	213288	-0.30194
chr1	213405	213460	-0.16300
chr1	213949	214007	0.61313
chr1	214438	214497	-0.40289
chr1	214774	214833	-0.94747
chr1	214942	215001	-0.97737
chr1	215156	215213	-1.08029
chr1	215330	215389	-0.64066
chr1	215515	215569	-0.93186
chr1	215701	215760	-0.20121
chr1	216035	216094	-1.47855
chr1	216219	216278	-0.94281
chr1	216409	216463	-0.72962
chr1	216660	216719	0.55113
chr1	216882	216940	-0.70209
chr1	217063	217122	-0.35395
chr1	217347	217406	2.20397
chr1	217577	217636	1.72122
chr1	217902	217961	1.56515
chr1	218232	218291	1.66838
chr1	218471	218530	0.95701
chr1	218731	218790	0.56927
chr1	218899	218958	1.34051
chr1	219092	219151	2.11500
chr1	219395	219454	1.43332
chr1	219569	219627	-0.06702
chr1	219799	219855	0.63482
chr1	220292	220351	0.45538
chr1	220551	220610	0.86712
chr1	220856	220915	-0.70842
chr1	221141	221198	-0.30238
chr1	221381	221438	-0.32812
chr1	221598	221657	0.84084
chr1	221865	221922	0.00123
chr1	222137	222190	1.03729
chr1	222410	222469	-0.06674
chr1	222955	223013	0.38177
chr1	223127	223186	0.02766
chr1	223673	223732	-0.06411
chr1	223991	224050	0.46356
chr1	224307	224365	0.07235
chr1	224645	224704	-0.04498
chr1	225208	225267	0.80809
chr1	225432	225488	-0.89822
chr1	225627	225686	0.66313
chr1	225837	225896	0.44895
chr1	226005	226064	0.49812
chr1	226271	226329	-0.34750
chr1	226603	226661	-0.09442
chr1	226898	226956	-0.05514
chr1	227256	227315	0.55931
chr1	227562	227620	0.41791
chr1	227906	227965	0.85838
chr1	228092	228151	0.91712
chr1	228337	228394	0.27391
chr1	228561	228620	-0.16023
chr1	228755	228814	0.92507
chr1	229088	229147	1.12333
chr1	229413	229470	0.24016
chr1	229732	229790	0.55997
chr1	229933	229989	-0.40734
chr1	230194	230253	-0.80196
chr1	230430	230489	-0.86190
chr1	230744	230803	-0.42853
chr1	230956	231015	-0.57514
chr1	231358	231417	-1.12983
chr1	231648	231705	-1.85357
chr1	231862	231921	-1.41624
chr1	232105	232164	-1.09341
chr1	232328	232387	0.69908
chr1	232596	232655	1.00342
chr1	232777	232834	0.69534
chr1	233118	233173	0.67324
chr1	233335	233392	1.67600
chr1	233601	233660	1.17695
chr1	233826	233885	0.59393
chr1	234085	234144	0.35098
chr1	234312	234370	0.78936
chr1	234593	234652	-0.42963
chr1	234846	234904	0.63837
chr1	235070	235129	0.02212
chr1	235397	235456	0.29223
chr1	235681	235740	-0.63855
chr1	235846	235902	-0.79212
chr1	236067	236126	0.35161
chr1	236251	236310	1.29095
chr1	236503	236562	1.21745
chr1	236679	236738	0.67258
chr1	237031	237090	0.25340
chr1	237370	237429	0.56001
chr1	237736	237793	0.22461
chr1	238107	238166	1.06561
chr1	238381	238439	-0.35698
chr1	238628	238685	-1.24853
chr1	238844	238903	-0.16727
chr1	239158	239216	-0.38114
chr1	239366	239425	0.97742
chr1	239572	239631	-0.64750
chr1	239868	239927	-0.11716
chr1	240267	240326	-0.82471
chr1	240454	240513	-0.63787
chr1	240835	240894	-0.54006
chr1	241235	241294	-0.54835
chr1	241602	241661	-1.54224
chr1	241901	241960	0.75651
chr1	242124	242183	-0.40559
chr1	242380	242439	-0.22158
chr1	242577	242632	-0.92000
chr1	242809	242868	-0.97195
chr1	243018	243077	-0.60810
chr1	243330	243389	-0.32444
chr1	243670	243729	-0.20159
chr1	244031	244090	-0.98786
chr1	244205	244264	-0.77503
chr1	244386	244445	-1.08669
chr1	244656	244715	-0.56557
chr1	244944	245003	-0.17726
chr1	245354	245413	0.71109
chr1	245542	245601	0.75859
chr1	245839	245898	1.14636
chr1	246080	246139	1.20204
chr1	246269	246328	0.53337
chr1	246607	246666	0.62183
chr1	246826	246885	0.79562
chr1	247206	247265	1.23308
chr1	247401	247460	0.61248
chr1	247748	247806	-0.13837
chr1	248020	248074	-0.81780
chr1	248379	248438	-0.91004
chr1	248925	248984	-0.54112
chr1	249177	249233	0.01913
chr1	249456	249515	0.32334
chr1	249738	249797	-0.16523
chr1	249995	250054	-0.11218
chr1	250321	250380	-0.65820
chr1	250678	250735	-1.05100
chr1	250912	250971	-0.66832
chr1	251092	251151	-0.77647
chr1	251411	251470	-1.00332
chr1	251603	251662	0.53846
chr1	251818	251877	1.59385
chr1	251995	252054	1.58057
chr1	252533	252592	0.31884
chr1	253103	253159	1.38283
chr1	253282	253341	1.06379
chr1	253464	253523	1.16350
chr1	253681	253740	0.95670
chr1	253907	253966	1.83219
chr1	254358	254417	0.46618
chr1	254573	254631	-0.66822
chr1	254975	255031	-0.86796
chr1	255181	255240	-0.71184
chr1	255396	255455	-0.31073
chr1	255584	255643	-0.90464
chr1	255754	255813	-1.63115
chr1	256054	256112	-0.21710
chr1	256478	256537	0.78433
chr1	256798	256857	0.33763
chr1	257000	257058	-0.43031
chr1	257282	257341	0.70247
chr1	257718	257777	0.80342
chr1	258009	258068	0.93049
chr1	258346	258402	0.51217
chr1	258577	258631	0.43097
chr1	258740	258799	0.16327
chr1	258918	258975	-0.17750
chr1	259240	259299	-0.02079
chr1	259481	259540	-0.67230
chr1	259688	259747	0.67954
chr1	259917	259975	0.84954
chr1	260221	260279	-0.18050
chr1	260470	260529	-0.57966
chr1	260883	260942	0.21317
chr1	261224	261283	0.37603
chr1	261528	261587	0.94987
chr1	261785	261843	-0.26859
chr1	262052	262111	0.87629
chr1	262330	262389	0.53591
chr1	262546	262605	0.98061
chr1	262800	262859	0.37119
chr1	263047	263105	-0.03008
chr1	263257	263315	-0.32684
chr1	263506	263563	-0.26511
chr1	263739	263798	-0.22497
chr1	264138	264197	0.01333
chr1	264379	264438	0.73814
chr1	264613	264672	0.05338
chr1	264842	264901	-0.09737
chr1	265013	265072	-0.36628
chr1	265351	265410	0.87308
chr1	265627	265686	0.45330
chr1	265795	265852	0.16271
chr1	265968	266027	-0.16995
chr1	266228	266287	-0.22863
chr1	266524	266583	0.05785
chr1	267031	267090	0.40238
chr1	267471	267530	-0.10889
chr1	267730	267789	-0.65530
chr1	267921	267980	-0.50810
chr1	268098	268157	0.05808
chr1	268397	268456	0.18443
chr1	268589	268646	0.43468
chr1	268788	268847	-0.16833
chr1	269017	269076	-0.14398
chr1	269213	269272	-0.12860
chr1	269564	269622	-0.19167
chr1	269745	269804	1.39616
chr1	269963	270016	-0.38281
chr1	270210	270269	0.40202
chr1	270375	270434	0.14126
chr1	270550	270609	-0.65389
chr1	270791	270850	-0.11677
chr1	270989	271048	0.25642
chr1	271325	271384	-0.09600
chr1	271501	271560	0.48096
chr1	271855	271914	0.35154
chr1	272100	272158	1.22493
chr1	272371	272430	0.58045
chr1	272565	272624	-0.65131
chr1	272838	272897	-0.16953
chr1	273136	273195	1.87273
chr1	273340	273399	0.16977
chr1	273644	273703	-0.36158
chr1	273883	273942	-0.55190
chr1	274157	274216	-0.61641
chr1	274569	274628	-0.89245
chr1	274874	274932	-0.52606
chr1	275094	275153	-0.98503
chr1	275377	275436	-0.25433
chr1	275669	275728	-0.24735
chr1	275908	275967	-0.38733
chr1	276287	276346	-0.51448
chr1	276540	276599	0.57633
chr1	276974	277033	0.77961
chr1	277146	277203	-0.00939
chr1	277699	277757	0.44947
chr1	278241	278300	-0.57669
chr1	278630	278687	-0.64531
chr1	278836	278894	-0.18867
chr1	279325	279384	0.31200
chr1	279612	279670	0.16732
chr1	279778	279837	-0.01854
chr1	280035	280094	-0.34619
chr1	280250	280309	-0.01726
chr1	280430	280485	-0.42239
chr1	280701	280756	0.07407
chr1	281003	281062	-0.14696
chr1	281381	281439	-0.41289
chr1	281605	281664	0.32771
chr1	281878	281935	0.12145
chr1	282161	282220	-0.01132
chr1	282447	282506	-0.48478
chr1	282620	282679	-0.66637
chr1	282827	282886	-0.51831
chr1	283052	283108	-0.69660
chr1	283399	283458	0.24784
chr1	283739	283798	-0.15857
chr1	283955	284014	-0.29604
chr1	284189	284246	-1.54887
chr1	284518	284577	-0.41069
chr1	284688	284744	-0.27732
chr1	284955	285014	-0.21157
chr1	285158	285215	-0.50532
chr1	285460	285519	0.72386
chr1	285773	285832	1.03262
chr1	285972	286031	1.21092
chr1	286268	286326	-0.04011
chr1	286482	286541	0.25562
chr1	286750	286809	0.00722
chr1	286925	286983	-0.18119
chr1	287107	287166	1.33816
chr1	287506	287565	0.39113
chr1	287755	287814	-0.09811
chr1	288009	288068	-0.02802
chr1	288190	288247	0.36470
chr1	288442	288501	-0.00813
chr1	288627	288686	0.33063
chr1	288806	288865	0.28972
chr1	289048	289107	0.04662
chr1	289348	289407	-0.01438
chr1	289647	289706	-0.35436
chr1	289972	290031	-0.38830
chr1	290332	290391	-0.04969
chr1	290598	290656	-0.61134
chr1	290855	290914	-1.14227
chr1	291272	291331	0.93280
chr1	291449	291508	0.52279
chr1	291721	291779	0.96463
chr1	291963	292022	0.55649
chr1	292369	292428	1.48339
chr1	292547	292606	1.67094
chr1	292851	292910	1.09532
chr1	293068	293127	0.78925
chr1	293341	293400	1.44730
chr1	293598	293657	1.38042
chr1	293916	293975	0.51876
chr1	294175	294234	1.06296
chr1	294516	294575	0.02293
chr1	294696	294755	-0.14418
chr1	294877	294936	-0.05610
chr1	295226	295285	-0.06676
chr1	295469	295528	-0.03808
chr1	295638	295697	-0.28502
chr1	295861	295920	-0.93029
chr1	296112	296171	-0.66959
chr1	296327	296383	-0.43240
chr1	296672	296731	-0.10399
chr1	297056	297115	-0.49364
chr1	297264	297323	0.02304
chr1	297791	297850	0.00475
chr1	298003	298062	-0.02424
chr1	298171	298229	0.25958
chr1	298360	298419	-0.36620
chr1	298570	298629	-0.13749
chr1	298832	298889	-0.18204
chr1	299296	299355	0.42412
chr1	299588	299647	0.24456
chr1	299869	299928	-0.32539
chr1	300039	300098	0.54767
chr1	300303	300362	0.05388
chr1	300609	300667	0.33073
chr1	300967	301026	-0.22289
chr1	301302	301361	-0.34890
chr1	301476	301529	-0.05922
chr1	301697	301756	0.62856
chr1	302043	302102	0.02093
chr1	302375	302434	-0.87224
chr1	302637	302696	-0.78201
chr1	303106	303165	-0.12699
chr1	303368	303427	0.16764
chr1	303611	303670	-0.71958
chr1	303837	303896	-0.45321
chr1	304016	304073	-0.10206
chr1	304280	304338	0.00396
chr1	304584	304643	0.40294
chr1	304877	304936	0.62756
chr1	305217	305276	-1.17658
chr1	305381	305440	-1.34374
chr1	305674	305733	-0.53856
chr1	306008	306067	0.55779
chr1	306224	306283	-0.15086
chr1	306450	306507	-0.54572
chr1	306853	306912	-1.24661
chr1	307064	307123	0.54370
chr1	307503	307562	2.80550
chr1	307724	307783	2.24908
chr1	307928	307983	0.66298
chr1	308122	308181	0.91794
chr1	308443	308502	-0.55524
chr1	308612	308671	0.06824
chr1	308903	308962	-0.76813
chr1	309088	309146	-0.59058
chr1	309296	309355	0.02014
chr1	309603	309659	-0.64270
chr1	309828	309887	-0.21263
chr1	310009	310068	0.26786
chr1	310247	310306	-0.08184
chr1	310474	310533	-0.82572
chr1	310771	310830	0.30641
chr1	311130	311189	0.08988
chr1	311370	311429	0.84907
chr1	311637	311696	0.22592
chr1	311848	311907	0.49752
chr1	312263	312322	-0.89510
chr1	312576	312635	-0.60127
chr1	312770	312829	1.09740
chr1	313009	313068	-0.34169
chr1	313434	313493	-0.18636
chr1	313610	313669	-0.06775
chr1	313837	313896	0.54333
chr1	314059	314114	0.36971
chr1	314282	314340	0.00636
chr1	314799	314857	-0.08920
chr1	315114	315173	-1.03892
chr1	315473	315532	0.12379
chr1	315690	315749	0.17743
chr1	316075	316134	0.46806
chr1	316388	316447	-0.09346
chr1	316889	316948	-0.45928
chr1	317197	317256	-0.56303
chr1	317374	317433	0.82359
chr1	317544	317601	0.23417
chr1	318034	318093	0.45364
chr1	318286	318345	0.64137
chr1	318622	318681	0.30197
chr1	318860	318919	0.85020
chr1	319040	319099	-0.06966
chr1	319488	319545	-0.95729
chr1	319762	319820	-0.56914
chr1	319962	320021	-0.64784
chr1	320197	320256	-0.09484
chr1	320650	320706	-0.09524
chr1	320992	321051	-0.30904
chr1	321200	321259	0.41815
chr1	321448	321506	-0.53960
chr1	321877	321936	-0.59736
chr1	322168	322221	-0.72132
chr1	322355	322414	0.39535
chr1	322587	322643	-0.48083
chr1	322872	322931	0.90419
chr1	323345	323404	1.48526
chr1	323812	323867	0.77722
chr1	324074	324133	0.75071
chr1	324251	324310	0.94203
chr1	324733	324792	0.99105
chr1	324997	325056	1.11845
chr1	325214	325272	0.36529
chr1	325503	325562	-0.05740
chr1	325669	325726	-0.02700
chr1	325962	326020	-0.49293
chr1	326148	326207	-0.62967
chr1	326338	326395	-1.24923
chr1	326572	326631	-0.99992
chr1	326836	326895	0.59619
chr1	327214	327273	-1.12269
chr1	327402	327460	-0.92110
chr1	327664	327721	-0.58714
chr1	327849	327908	-1.07462
chr1	328073	328132	-0.72725
chr1	328294	328353	-0.22329
chr1	328540	328596	-0.04385
chr1	328715	328774	0.32857
chr1	329092	329151	1.14904
chr1	329493	329552	-0.24821
chr1	329849	329908	0.71434
chr1	330015	330074	0.82883
chr1	330301	330360	0.01346
chr1	330765	330824	-0.40320
chr1	331273	331332	-0.43691
chr1	331606	331665	-0.35010
chr1	331850	331906	0.16672
chr1	332369	332428	-0.02456
chr1	332704	332763	-0.52246
chr1	333224	333282	-0.06317
chr1	333535	333593	-0.86910
chr1	333746	333805	-0.59263
chr1	334066	334125	0.46801
chr1	334297	334354	0.62952
chr1	334578	334635	0.57471
chr1	334819	334878	0.68507
chr1	335112	335171	0.24830
chr1	335426	335485	-0.61268
chr1	335649	335708	0.13505
chr1	335839	335896	-0.62017
chr1	336160	336219	1.04854
chr1	336343	336398	1.12607
chr1	336536	336594	0.45775
chr1	336831	336890	0.42371
chr1	337282	337339	-0.26232
chr1	337518	337577	0.25227
chr1	337821	337880	0.85060
chr1	338037	338096	0.49963
chr1	338225	338284	-0.39047
chr1	338554	338613	0.32985
chr1	339108	339167	0.79713
chr1	339317	339376	-0.02219
chr1	339487	339546	0.69280
chr1	339857	339916	1.02177
chr1	340249	340308	3.15846
chr1	340538	340597	2.74219
chr1	340758	340817	1.23703
chr1	340969	341028	1.49148
chr1	341229	341288	2.90541
chr1	341542	341599	2.90565
chr1	341748	341806	2.83538
chr1	342062	342120	3.30250
chr1	342436	342492	2.91768
chr1	342715	342774	0.65707
chr1	342938	342997	1.70124
chr1	343223	343282	0.67526
chr1	343482	343541	1.17492
chr1	343770	343829	1.20155
chr1	344007	344066	0.46474
chr1	344286	344345	0.53651
chr1	344496	344555	0.47542
chr1	344731	344789	0.85890
chr1	344977	345036	0.78520
chr1	345247	345304	1.63730
chr1	345484	345543	0.06667
chr1	345818	345877	1.31281
chr1	346092	346151	0.80204
chr1	346279	346338	0.39023
chr1	346524	346581	0.82961
chr1	346717	346776	0.64130
chr1	347059	347118	0.62862
chr1	347235	347294	1.06233
chr1	347431	347490	0.38501
chr1	347791	347850	-0.85453
chr1	348010	348067	-1.01825
chr1	348227	348286	0.36904
chr1	348565	348622	0.01523
chr1	348773	348832	-0.14744
chr1	348950	349009	-0.28748
chr1	349122	349181	0.61219
chr1	349479	349538	0.10864
chr1	349799	349858	-0.23372
chr1	350017	350076	-0.15621
chr1	350248	350307	0.44070
chr1	350748	350807	0.24341
chr1	351048	351107	0.56794
chr1	351222	351279	-0.33131
chr1	351552	351610	0.74965
chr1	351911	351967	0.77811
chr1	352288	352347	0.82874
chr1	352577	352636	1.09939
chr1	352827	352884	1.33623
chr1	353022	353081	1.67918
chr1	353250	353309	1.28005
chr1	353469	353528	1.48813
chr1	353748	353805	-0.70604
chr1	354113	354171	-1.09239
chr1	354310	354369	-0.78084
chr1	354481	354540	-0.16893
chr1	354763	354822	-0.24233
chr1	354932	354991	-0.27347
chr1	355187	355246	-1.15474
chr1	355394	355452	-0.48732
chr1	355713	355772	-0.41426
chr1	355954	356013	-0.01659
chr1	356324	356383	0.36337
chr1	356555	356614	-0.07055
chr1	356795	356854	0.72224
chr1	357106	357165	1.13112
chr1	357272	357331	1.08375
chr1	357575	357632	-0.62692
chr1	358014	358073	-0.49125
chr1	358184	358243	-0.36375
chr1	358353	358412	-0.36037
chr1	358539	358598	-0.09484
chr1	359074	359130	-0.81200
chr1	359334	359393	-0.27567
chr1	359555	359614	-1.31102
chr1	359780	359839	-0.52867
chr1	359964	360023	0.23477
chr1	360224	360283	1.47661
chr1	360511	360570	1.33117
chr1	360850	360909	1.74547
chr1	361211	361267	1.38673
chr1	361418	361472	1.75428
chr1	361824	361881	3.10641
chr1	362110	362169	-0.15281
chr1	362301	362360	-1.07378
chr1	362465	362524	-1.14574
chr1	362758	362815	-0.62554
chr1	363155	363214	0.12364
chr1	363503	363562	0.51143
chr1	363678	363737	-0.33559
chr1	363938	363996	0.70918
chr1	364125	364179	0.38660
chr1	364325	364382	0.94358
chr1	364538	364597	-0.17829
chr1	364804	364862	-1.08636
chr1	365007	365066	-1.04455
chr1	365222	365281	-0.55182
chr1	365575	365634	-0.83424
chr1	365839	365898	-0.23183
chr1	366008	366067	1.45570
chr1	366194	366253	-1.07413
chr1	366417	366476	-0.82740
chr1	366599	366658	-0.34660
chr1	366966	367025	0.06452
chr1	367169	367228	-0.45726
chr1	367397	367456	-0.45058
chr1	367614	367673	-0.89268
chr1	368012	368071	0.31387
chr1	368455	368514	-0.09868
chr1	368624	368683	0.68255
chr1	368909	368968	-0.09241
chr1	369145	369204	-0.30648
chr1	369316	369375	-0.13562
chr1	369515	369574	-0.26987
chr1	369866	369925	-0.94439
chr1	370046	370103	-1.06648
chr1	370383	370441	0.52800
chr1	370648	370707	1.02364
chr1	370957	371016	0.51559
chr1	371184	371243	-0.17711
chr1	371499	371558	0.23998
chr1	371860	371918	-0.30005
chr1	372045	372104	-0.23165
chr1	372401	372460	-0.07728
chr1	372662	372721	-0.57959
chr1	372917	372976	-0.65143
chr1	373248	373307	-0.22541
chr1	373573	373629	0.49719
chr1	373822	373881	0.55323
chr1	374190	374249	0.64791
chr1	374562	374621	-0.43597
chr1	374894	374953	0.89052
chr1	375165	375224	0.80491
chr1	375568	375625	0.84068
chr1	376005	376063	1.29035
chr1	376373	376431	0.89774
chr1	376715	376774	0.74971
chr1	376946	377004	0.71402
chr1	377465	377524	1.16235
chr1	377657	377716	0.89007
chr1	377954	378013	-0.68127
chr1	378281	378340	-0.45255
chr1	378824	378883	0.00623
chr1	379118	379174	-1.05459
chr1	379491	379549	-0.14242
chr1	380010	380069	-0.08662
chr1	380365	380424	0.52071
chr1	380708	380764	-0.29375
chr1	380970	381023	-0.75640
chr1	381150	381202	-0.01966
chr1	381344	381403	-0.15554
chr1	381555	381612	-0.68796
chr1	381772	381831	-0.55134
chr1	381998	382056	-1.02549
chr1	382225	382283	-1.27455
chr1	382482	382535	-0.78316
chr1	382785	382844	0.12239
chr1	382983	383039	-0.87384
chr1	383415	383474	-1.17049
chr1	383750	383809	-0.67164
chr1	383918	383977	-0.74672
chr1	384151	384210	-0.92651
chr1	384598	384657	-2.75204
chr1	384816	384875	-0.55419
chr1	385072	385131	-0.49311
chr1	385243	385302	-0.73203
chr1	385635	385693	0.66061
chr1	385868	385927	1.13452
chr1	386115	386174	1.31033
chr1	386561	386620	-0.04645
chr1	386805	386864	-0.59767
chr1	387029	387088	-1.05665
chr1	387193	387252	-0.49509
chr1	387369	387428	-0.71224
chr1	387680	387739	0.52213
chr1	387876	387935	0.88170
chr1	388115	388174	1.63373
chr1	388301	388360	1.62339
chr1	388538	388597	0.59362
chr1	388871	388930	0.63042
chr1	389123	389182	0.64242
chr1	389294	389353	0.32309
chr1	389464	389521	-0.38647
chr1	389724	389783	-0.12946
chr1	390164	390223	0.10992
chr1	390315	390374	-0.00040
chr1	390799	390858	0.61471
chr1	391128	391187	1.34289
chr1	391499	391558	0.96926
chr1	391766	391825	0.84345
chr1	392262	392321	0.48611
chr1	392553	392612	-0.11321
chr1	392723	392777	0.06725
chr1	393025	393084	-0.22528
chr1	393412	393469	-0.44827
chr1	393775	393834	-0.08814
chr1	394129	394188	-0.37577
chr1	394438	394497	-0.34983
chr1	394651	394710	-0.30514
chr1	394868	394927	-0.36928
chr1	395071	395129	-0.84227
chr1	395359	395418	0.00133
chr1	395531	395590	0.00675
chr1	395695	395754	-0.58668
chr1	395941	396000	-0.05110
chr1	396407	396466	-0.50222
chr1	396703	396762	-0.06565
chr1	397009	397068	0.27982
chr1	397396	397455	0.46045
chr1	397679	397738	-0.76268
chr1	397844	397903	-0.92972
chr1	398285	398344	-1.48963
chr1	398604	398663	-0.28293
chr1	398890	398947	0.72677
chr1	399434	399492	-0.40274
chr1	399644	399703	0.51494
chr1	399976	400033	0.78226
chr1	400141	400197	0.64777
chr1	400698	400757	0.98103
chr1	400928	400987	0.69239
chr1	401099	401158	-0.25049
chr1	401454	401511	0.36928
chr1	401988	402047	0.34553
chr1	402349	402408	-0.16784
chr1	402583	402642	-0.09474
chr1	402937	402996	-0.57822
chr1	403181	403240	-1.22000
chr1	403543	403602	0.89860
chr1	403763	403822	-1.28705
chr1	404142	404201	-0.22096
chr1	404362	404421	0.79033
chr1	404731	404790	0.45136
chr1	405245	405303	-0.45933
chr1	405444	405503	0.10589
chr1	405821	405879	-0.03505
chr1	406168	406227	-1.14754
chr1	406382	406441	-1.62002
chr1	406697	406754	-0.72158
chr1	406875	406933	-0.79168
chr1	407088	407147	-0.40713
chr1	407324	407383	0.15733
chr1	407536	407595	0.06956
chr1	407833	407892	-0.05630
chr1	408067	408126	-0.43443
chr1	408360	408419	0.21975
chr1	408563	408622	1.54310
chr1	408960	409019	-0.04785
chr1	409314	409373	-0.12826
chr1	409751	409809	0.47807
chr1	409998	410057	0.63310
chr1	410215	410271	1.00337
chr1	410544	410603	-0.01939
chr1	410814	410873	-0.29123
chr1	411085	411144	-0.60766
chr1	411361	411420	0.82244
chr1	411851	411910	-0.45394
chr1	412374	412432	-0.97040
chr1	412681	412740	-0.51662
chr1	412987	413046	0.56026
chr1	413223	413282	0.77246
chr1	413415	413471	-0.24416
chr1	413634	413693	0.71806
chr1	413997	414056	0.07939
chr1	414381	414440	0.37610
chr1	414851	414910	1.01838
chr1	415029	415088	1.01056
chr1	415312	415369	1.04715
chr1	415586	415644	-0.33214
chr1	415866	415925	-0.67951
chr1	416114	416173	-0.39017
chr1	416317	416371	0.19676
chr1	416534	416591	0.66354
chr1	416829	416887	0.11523
chr1	417160	417219	-0.27842
chr1	417461	417519	0.73664
chr1	417830	417889	-0.01687
chr1	418113	418171	0.66228
chr1	418431	418490	0.98610
chr1	418746	418805	0.56443
chr1	418926	418984	0.36090
chr1	419094	419150	1.36699
chr1	419332	419391	0.99198
chr1	419726	419783	0.02565
chr1	420157	420216	-0.31499
chr1	420535	420594	-0.76465
chr1	420812	420870	-0.74713
chr1	421144	421203	-0.21927
chr1	421318	421377	-0.05860
chr1	421589	421646	-0.58625
chr1	421775	421834	0.95379
chr1	421942	422000	-0.26461
chr1	422193	422252	-0.79481
chr1	422418	422477	-0.58847
chr1	422838	422896	-0.03268
chr1	423081	423140	0.51176
chr1	423435	423494	0.21231
chr1	423729	423788	-0.37240
chr1	423923	423982	0.20113
chr1	424137	424196	-0.41760
chr1	424338	424397	0.72829
chr1	424624	424683	0.61681
chr1	425068	425126	0.99888
chr1	425273	425332	1.26668
chr1	425589	425647	-0.02498
chr1	425894	425953	1.29211
chr1	426200	426259	-0.20213
chr1	426474	426532	-0.10118
chr1	426646	426705	0.67962
chr1	426889	426948	0.41249
chr1	427173	427232	0.02078
chr1	427460	427518	0.56442
chr1	427918	427976	0.38436
chr1	428097	428156	0.71296
chr1	428345	428402	-0.51835
chr1	428514	428572	-0.51882
chr1	428772	428830	-0.42214
chr1	429047	429106	-0.25183
chr1	429450	429509	-1.25873
chr1	429677	429736	0.29170
chr1	430097	430155	-0.78830
chr1	430310	430369	-1.22573
chr1	430606	430665	0.53524
chr1	430883	430942	-0.12081
chr1	431198	431257	0.93008
chr1	431406	431462	0.93313
chr1	431592	431646	0.71860
chr1	431819	431878	0.65436
chr1	432123	432180	1.08840
chr1	432458	432517	2.36283
chr1	432759	432818	0.80773
chr1	433085	433144	0.09823
chr1	433314	433368	0.75396
chr1	433580	433639	0.67078
chr1	433898	433957	0.41995
chr1	434242	434301	-1.01823
chr1	434679	434738	-0.54581
chr1	434928	434987	-0.06860
chr1	435299	435358	0.25543
chr1	435541	435600	-0.05593
chr1	435835	435893	-0.35048
chr1	436184	436243	0.25701
chr1	436453	436512	-0.17049
chr1	436793	436852	-1.00476
chr1	437003	437062	-1.06317
chr1	437228	437287	-1.10379
chr1	437401	437460	-0.80755
chr1	437685	437744	-0.48705
chr1	437984	438043	0.20185
chr1	438331	438384	-0.01136
chr1	438529	438588	-0.05194
chr1	438798	438857	-0.30423
chr1	439090	439149	-0.27933
chr1	439299	439358	-0.80888
chr1	439587	439646	-0.00316
chr1	439829	439888	-0.74120
chr1	440005	440064	0.49987
chr1	440188	440247	1.34194
chr1	440631	440690	1.13298
chr1	440813	440872	0.42359
chr1	441018	441077	0.74175
chr1	441466	441525	-0.04211
chr1	441843	441902	-0.85980
chr1	442279	442337	-1.39055
chr1	442693	442752	-0.60060
chr1	443098	443154	-0.52462
chr1	443289	443348	-0.48468
chr1	443504	443563	0.21680
chr1	443937	443996	0.99507
chr1	444284	444343	0.62459
chr1	444606	444664	0.92500
chr1	444928	444983	0.42870
chr1	445210	445265	0.28285
chr1	445517	445575	-0.89691
chr1	445943	446002	0.41813
chr1	446285	446343	0.71812
chr1	446613	446672	0.32518
chr1	446871	446930	0.25759
chr1	447038	447097	-0.51059
chr1	447288	447346	-1.32120
chr1	447626	447685	-1.17176
chr1	448107	448166	-0.38246
chr1	448287	448346	-0.44658
chr1	448547	448606	-0.85357
chr1	448781	448840	0.05463
chr1	448992	449051	0.02466
chr1	449297	449354	1.07416
chr1	449464	449523	-0.25385
chr1	449642	449701	-0.14869
chr1	449841	449900	-0.07926
chr1	450075	450134	0.67395
chr1	450500	450559	-0.67074
chr1	450708	450767	0.12770
chr1	451175	451234	0.38440
chr1	451475	451534	0.80325
chr1	451656	451715	1.49343
chr1	451864	451923	1.37972
chr1	452112	452171	1.23634
chr1	452604	452662	0.29498
chr1	452914	452973	1.02652
chr1	453099	453154	2.19829
chr1	453430	453485	1.22219
chr1	453660	453719	0.92760
chr1	453835	453892	1.62090
chr1	454139	454198	0.60763
chr1	454547	454602	-0.60419
chr1	454721	454780	-1.32734
chr1	454951	455009	-1.15038
chr1	455303	455362	-0.00948
chr1	455528	455587	-0.98593
chr1	455755	455814	-0.04207
chr1	456053	456112	-0.66075
chr1	456372	456430	-1.88747
chr1	456605	456664	-1.64199
chr1	456807	456866	-1.40289
chr1	457117	457176	-0.41851
chr1	457377	457436	2.76291
chr1	457666	457725	1.39646
chr1	457990	458047	1.17820
chr1	458223	458282	0.77719
chr1	458664	458720	1.09319
chr1	459141	459200	1.13753
chr1	459648	459706	0.67211
chr1	459836	459895	2.02935
chr1	460128	460187	1.04882
chr1	460403	460462	0.25730
chr1	460667	460724	0.83372
chr1	460908	460967	0.13842
chr1	461158	461215	-1.70669
chr1	461524	461583	-0.96474
chr1	461772	461831	-1.10969
chr1	462100	462159	-0.73071
chr1	462321	462380	-0.70531
chr1	462500	462559	-0.95213
chr1	462946	463005	-0.02690
chr1	463142	463199	0.15554
chr1	463388	463447	0.46639
chr1	463649	463706	0.66613
chr1	463840	463899	0.88249
chr1	464044	464103	-0.06384
chr1	464283	464342	0.71535
chr1	464460	464519	0.72626
chr1	464647	464706	0.28777
chr1	464881	464940	0.04173
chr1	465147	465206	-0.62653
chr1	465554	465613	-0.38267
chr1	465741	465800	-0.64919
chr1	465977	466036	0.22016
chr1	466271	466330	0.54143
chr1	466677	466736	1.22555
chr1	466938	466996	-0.01451
chr1	467131	467189	0.44034
chr1	467300	467357	-0.45609
chr1	467485	467544	-0.27755
chr1	467710	467767	-0.17452
chr1	468055	468113	-0.49617
chr1	468399	468458	0.10796
chr1	468584	468643	-0.09579
chr1	468795	468854	-1.36464
chr1	469187	469246	-0.52848
chr1	469465	469524	0.19783
chr1	469692	469751	-0.00459
chr1	470244	470303	0.43877
chr1	470412	470469	0.00760
chr1	470581	470640	0.64934
chr1	470824	470883	0.94222
chr1	471094	471153	0.99890
chr1	471270	471329	2.33876
chr1	471558	471614	-0.16899
chr1	472106	472165	0.20524
chr1	472293	472352	0.84510
chr1	472542	472601	0.70165
chr1	472832	472889	-0.01265
chr1	473170	473228	-0.09074
chr1	473553	473612	0.49336
chr1	473908	473967	-0.49386
chr1	474175	474234	-0.45730
chr1	474385	474444	0.33175
chr1	474559	474618	0.76089
chr1	474742	474801	0.79070
chr1	475095	475153	-0.38736
chr1	475268	475327	-0.37246
chr1	475701	475759	-0.03323
chr1	475899	475958	0.15060
chr1	476090	476149	1.26668
chr1	476328	476387	0.88946
chr1	476661	476717	1.51273
chr1	477061	477120	-0.83704
chr1	477367	477426	0.59016
chr1	477556	477615	0.61675
chr1	477777	477836	-0.20786
chr1	477983	478040	-1.42953
chr1	478373	478431	-0.96100
chr1	478888	478947	-0.12400
chr1	479300	479359	-0.18314
chr1	479466	479522	-0.81078
chr1	480000	480059	0.09540
chr1	480179	480238	0.31727
chr1	480410	480469	0.70333
chr1	480868	480927	0.31275
chr1	481044	481103	0.46709
chr1	481442	481501	0.29988
chr1	481640	481699	-0.60423
chr1	481883	481939	0.41210
chr1	482244	482299	0.28486
chr1	482475	482534	1.36797
chr1	482706	482765	0.94266
chr1	482944	483003	0.45367
chr1	483215	483273	0.09771
chr1	483576	483635	0.41821
chr1	484062	484121	0.01208
chr1	484250	484309	-0.42159
chr1	484521	484580	-0.47720
chr1	484983	485042	-0.37911
chr1	485332	485391	-0.41715
chr1	485530	485583	0.32787
chr1	485722	485780	0.13908
chr1	485908	485967	-0.86584
chr1	486190	486249	-1.42417
chr1	486380	486439	-1.02021
chr1	486592	486651	-0.16632
chr1	487064	487123	0.65687
chr1	487568	487627	-0.67410
chr1	487889	487948	0.02594
chr1	488287	488346	-0.07489
chr1	488537	488596	-0.40870
chr1	488872	488931	-0.20503
chr1	489096	489155	-0.66880
chr1	489377	489436	-0.89344
chr1	489732	489791	-0.30833
chr1	489952	490011	0.03319
chr1	490146	490205	0.14991
chr1	490514	490573	1.30819
chr1	490959	491018	-1.00575
chr1	491298	491356	-0.98397
chr1	491874	491933	-0.46011
chr1	492112	492171	-0.31788
chr1	492288	492347	-0.85353
chr1	492519	492578	-0.90540
chr1	492833	492892	-0.74372
chr1	493026	493085	-0.81687
chr1	493220	493279	-0.34114
chr1	493458	493517	-0.02203
chr1	493675	493734	0.45527
chr1	493965	494023	0.18705
chr1	494198	494257	0.30370
chr1	494528	494587	-0.52497
chr1	494834	494893	0.45702
chr1	495227	495285	-0.27450
chr1	495772	495831	0.49184
chr1	496033	496092	0.07607
chr1	496233	496292	0.62819
chr1	496442	496501	0.13843
chr1	496787	496846	0.15844
chr1	497055	497113	0.13031
chr1	497297	497356	0.44220
chr1	497599	497658	0.00626
chr1	497802	497861	0.10231
chr1	497986	498045	0.35346
chr1	498176	498231	-0.30145
chr1	498339	498398	1.19247
chr1	498572	498631	0.86907
chr1	498913	498972	0.00518
chr1	499117	499174	0.35434
chr1	499377	499436	-0.38588
chr1	499606	499665	0.60943
chr1	499842	499901	0.84220
chr1	500186	500245	0.27227
chr1	500389	500447	-0.07994
chr1	500767	500826	0.51860
chr1	501067	501126	0.54918
chr1	501384	501443	-0.29938
chr1	501549	501608	-0.15826
chr1	501862	501921	0.01885
chr1	502040	502099	0.56440
chr1	502330	502389	1.20044
chr1	502609	502668	-0.09173
chr1	502898	502957	0.50926
chr1	503119	503178	0.26294
chr1	503348	503407	0.84823
chr1	503536	503595	1.34319
chr1	503704	503763	1.02751
chr1	503936	503992	-0.31259
chr1	504175	504234	-0.00107
chr1	504579	504638	0.67340
chr1	504842	504901	-0.24518
chr1	505053	505112	-0.07669
chr1	505222	505277	-1.09961
chr1	505393	505452	-0.74563
chr1	505609	505668	-0.85415
chr1	505935	505993	-0.87779
chr1	506210	506269	-0.01659
chr1	506385	506443	-0.32747
chr1	506768	506824	-0.73372
chr1	506985	507044	-0.61840
chr1	507179	507238	-0.91026
chr1	507376	507435	-0.40951
chr1	507724	507782	-0.06687
chr1	508118	508177	1.12638
chr1	508541	508600	0.53626
chr1	508709	508768	1.18346
chr1	508973	509032	1.62806
chr1	509146	509204	1.35445
chr1	509445	509504	0.07320
chr1	509701	509760	-1.16021
chr1	509952	510006	0.26187
chr1	510261	510320	0.35095
chr1	510521	510580	-0.50762
chr1	510765	510819	-1.01033
chr1	510998	511057	-0.37051
chr1	511201	511260	0.44465
chr1	511533	511592	1.78922
chr1	511914	511973	1.13663
chr1	512202	512261	0.49691
chr1	512393	512452	-0.02385
chr1	512562	512621	-0.33441
chr1	513005	513063	0.23131
chr1	513233	513292	-0.40840
chr1	513438	513497	-0.22355
chr1	513626	513685	0.05798
chr1	513945	514004	-0.66517
chr1	514237	514296	0.63037
chr1	514425	514484	-0.19237
chr1	514592	514651	-0.05922
chr1	514787	514846	0.08879
chr1	515134	515192	0.54628
chr1	515337	515396	1.32330
chr1	515515	515574	0.31608
chr1	515713	515772	0.27751
chr1	515943	516002	0.58708
chr1	516117	516176	0.39548
chr1	516387	516446	-0.35271
chr1	516655	516714	-1.14332
chr1	516862	516921	-0.95064
chr1	517060	517119	-0.04144
chr1	517567	517623	-1.14873
chr1	517750	517809	0.02340
chr1	517917	517975	0.11198
chr1	518161	518220	1.88032
chr1	518408	518467	2.34227
chr1	518635	518692	2.82525
chr1	519008	519065	2.48987
chr1	519369	519428	1.47556
chr1	519716	519775	0.52405
chr1	520079	520137	-1.78027
chr1	520490	520549	-0.77219
chr1	520944	521003	-0.61421
chr1	521205	521263	-1.54541
chr1	521517	521576	-1.26256
chr1	521796	521854	-1.41669
chr1	521982	522041	-0.38154
chr1	522209	522267	-0.48535
chr1	522536	522593	-0.34390
chr1	522857	522916	-0.51540
chr1	523255	523314	-0.24352
chr1	523482	523541	-0.85443
chr1	523680	523739	-1.40654
chr1	523931	523988	-1.49583
chr1	524132	524190	-0.77457
chr1	524360	524419	0.27733
chr1	524567	524626	-0.32076
chr1	524776	524835	1.04381
chr1	525016	525075	-0.40529
chr1	525354	525413	-0.40668
chr1	525719	525778	0.15985
chr1	525911	525970	-1.09383
chr1	526252	526311	0.23651
chr1	526557	526616	0.33396
chr1	526948	527006	-0.14759
chr1	527212	527271	0.43814
chr1	527468	527527	0.68460
chr1	527848	527907	1.00097
chr1	528305	528364	1.77075
chr1	528501	528560	1.81504
chr1	528813	528872	2.66602
chr1	529004	529063	2.37847
chr1	529226	529285	0.32727
chr1	529492	529551	0.09443
chr1	529756	529815	0.37268
chr1	529964	530023	1.08598
chr1	530315	530374	1.02078
chr1	530698	530756	0.00321
chr1	531163	531222	-0.54297
chr1	531398	531457	1.60907
chr1	531656	531715	1.68865
chr1	531853	531912	1.08584
chr1	532063	532121	1.20707
chr1	532298	532356	1.84075
chr1	532506	532565	2.84260
chr1	532744	532803	2.23390
chr1	533012	533071	1.44030
chr1	533399	533458	0.22308
chr1	533656	533714	0.33488
chr1	533982	534036	1.54330
chr1	534181	534240	0.65356
chr1	534447	534506	0.69606
chr1	534891	534950	1.05157
chr1	535296	535355	0.46747
chr1	535827	535886	-0.48532
chr1	535980	536037	-0.01887
chr1	536496	536551	0.14634
chr1	536873	536931	0.15565
chr1	537163	537220	0.04201
chr1	537327	537386	0.11403
chr1	537737	537796	0.91912
chr1	537944	538003	0.92608
chr1	538224	538282	0.78446
chr1	538487	538545	0.87251
chr1	538713	538772	0.32605
chr1	539012	539071	-0.99395
chr1	539361	539420	-0.46189
chr1	539541	539600	0.27379
chr1	539757	539816	0.36653
chr1	539944	540003	0.01484
chr1	540279	540338	0.81271
chr1	540524	540583	1.38719
chr1	540701	540760	1.86376
chr1	541101	541160	2.00629
chr1	541440	541498	1.55545
chr1	541824	541883	2.22704
chr1	542101	542159	1.61697
chr1	542343	542402	1.60374
chr1	542621	542680	-0.00743
chr1	542894	542952	-0.70225
chr1	543224	543283	-0.04159
chr1	543546	543605	0.67225
chr1	543867	543925	-0.46907
chr1	544209	544267	-0.07032
chr1	544574	544633	0.27152
chr1	544807	544866	0.89398
chr1	545121	545177	0.88255
chr1	545295	545354	0.54079
chr1	545596	545654	0.12957
chr1	545841	545895	0.88114
chr1	546040	546099	-0.72014
chr1	546549	546607	0.15659
chr1	546733	546791	0.41464
chr1	547095	547151	0.06490
chr1	547332	547391	0.01957
chr1	547566	547625	0.13426
chr1	547759	547818	-0.07748
chr1	547944	548002	-1.60984
chr1	548159	548217	-0.57402
chr1	548331	548387	0.21328
chr1	548542	548601	0.94051
chr1	548778	548837	0.51047
chr1	548986	549045	-0.28525
chr1	549199	549257	-0.42318
chr1	549379	549432	-0.05639
chr1	549605	549663	-0.55683
chr1	549776	549831	-0.42905
chr1	550097	550156	0.04141
chr1	550322	550381	0.35436
chr1	550653	550711	0.35576
chr1	550853	550912	0.59987
chr1	551116	551175	-0.67940
chr1	551461	551515	-0.45155
chr1	551799	551856	-0.45255
chr1	551972	552030	-0.35399
chr1	552380	552437	-0.33689
chr1	552611	552670	-0.37834
chr1	552837	552896	0.26062
chr1	553119	553178	-0.38168
chr1	553328	553387	-0.08303
chr1	553700	553759	0.27276
chr1	554014	554073	-0.19764
chr1	554308	554367	0.75997
chr1	554512	554571	0.03244
chr1	554912	554967	-1.15392
chr1	555277	555336	-0.78900
chr1	555651	555710	-0.46767
chr1	556082	556140	-0.84247
chr1	556311	556370	-0.69899
chr1	556540	556599	1.12396
chr1	556956	557015	1.33678
chr1	557424	557483	1.36833
chr1	557952	558009	0.80178
chr1	558193	558252	0.64002
chr1	558597	558656	0.44791
chr1	558785	558844	-0.45699
chr1	559006	559063	0.16052
chr1	559338	559396	0.69142
chr1	559545	559604	0.64995
chr1	559834	559893	1.23647
chr1	560204	560261	0.96760
chr1	560535	560594	0.50526
chr1	561086	561144	0.01956
chr1	561288	561346	-0.60045
chr1	561612	561671	0.32612
chr1	561863	561922	0.08779
chr1	562105	562164	-0.04740
chr1	562293	562350	-0.36400
chr1	562527	562586	-0.72370
chr1	562912	562971	-0.28579
chr1	563286	563345	-1.47065
chr1	563520	563579	-1.28501
chr1	563758	563817	-0.07426
chr1	563987	564046	-0.73020
chr1	564332	564391	-0.50068
chr1	564546	564605	-0.26810
chr1	564792	564851	-0.93131
chr1	565256	565315	0.13593
chr1	565428	565487	-0.01262
chr1	565745	565804	0.96749
chr1	566222	566278	-0.39995
chr1	566395	566454	0.07998
chr1	566897	566956	-0.04312
chr1	567331	567390	0.67498
chr1	567580	567638	-0.74424
chr1	568016	568074	-0.30629
chr1	568342	568401	-0.81275
chr1	568603	568659	-0.12933
chr1	568792	568851	-0.08656
chr1	569218	569276	0.05697
chr1	569462	569521	-1.00804
chr1	569650	569709	0.41763
chr1	569828	569886	0.07422
chr1	570225	570282	-1.03330
chr1	570474	570532	-1.89003
chr1	570690	570749	-1.88871
chr1	570905	570964	-0.94025
chr1	571208	571267	-0.38605
chr1	571634	571693	-0.16455
chr1	571883	571942	0.16245
chr1	572052	572107	-0.12829
chr1	572347	572400	0.04067
chr1	572560	572619	-0.01341
chr1	572772	572831	1.02053
chr1	573003	573060	-0.22455
chr1	573278	573336	-0.19566
chr1	573523	573582	0.77205
chr1	573698	573757	0.04238
chr1	573935	573994	0.67465
chr1	574148	574207	-0.31231
chr1	574353	574410	0.61255
chr1	574625	574684	0.11738
chr1	574853	574912	0.41688
chr1	575037	575096	1.01315
chr1	575267	575326	1.06234
chr1	575716	575775	1.38753
chr1	575898	575957	0.83033
chr1	576122	576181	0.76234
chr1	576514	576571	0.87725
chr1	576870	576926	1.24235
chr1	577151	577210	2.00926
chr1	577656	577715	1.64121
chr1	577856	577915	0.05557
chr1	578097	578156	-1.75415
chr1	578440	578499	-1.73084
chr1	578846	578905	-1.18405
chr1	579043	579102	-1.72443
chr1	579459	579516	-1.05747
chr1	579623	579682	-0.01146
chr1	579862	579921	-0.29177
chr1	580125	580184	0.75643
chr1	580296	580355	0.56122
chr1	580594	580653	0.75145
chr1	580894	580953	0.33369
chr1	581177	581236	-0.28922
chr1	581521	581580	-0.60887
chr1	581861	581918	-1.14443
chr1	582157	582216	-1.09684
chr1	582531	582590	-1.19935
chr1	582798	582857	-0.33010
chr1	583121	583180	-0.19807
chr1	583431	583490	0.01321
chr1	583684	583738	0.70322
chr1	583846	583905	0.81119
chr1	584191	584249	-0.24308
chr1	584698	584755	0.71333
chr1	584893	584951	-0.24586
chr1	585107	585165	0.25300
chr1	585415	585474	1.42056
chr1	585643	585702	-1.08475
chr1	585856	585915	-1.21769
chr1	586114	586171	0.28700
chr1	586315	586374	-0.27617
chr1	586495	586554	-1.69441
chr1	586834	586892	-0.62122
chr1	587182	587241	-1.66824
chr1	587485	587544	-0.66043
chr1	587857	587916	-0.51222
chr1	588178	588235	-0.77594
chr1	588412	588471	-0.45466
chr1	588667	588725	-1.08707
chr1	589067	589126	-0.11328
chr1	589352	589411	1.44210
chr1	589590	589649	0.51208
chr1	589931	589990	0.54287
chr1	590490	590549	0.14647
chr1	590689	590748	0.49853
chr1	590886	590945	0.78752
chr1	591074	591133	-0.36097
chr1	591343	591402	0.78248
chr1	591683	591739	0.24457
chr1	591848	591907	0.36121
chr1	592028	592086	-0.02234
chr1	592401	592459	0.11541
chr1	592760	592819	0.12072
chr1	593106	593164	0.10753
chr1	593472	593531	-0.20727
chr1	593954	594013	0.44468
chr1	594282	594341	0.36057
chr1	594542	594601	1.43679
chr1	594909	594968	1.15085
chr1	595262	595321	-0.16304
chr1	595538	595594	-0.09630
chr1	595766	595825	-0.00303
chr1	596184	596243	0.06385
chr1	596360	596419	-0.45754
chr1	596616	596675	-0.01365
chr1	596822	596881	-0.37713
chr1	597104	597163	0.21169
chr1	597532	597591	-0.00548
chr1	597817	597876	-0.52858
chr1	598034	598093	0.50501
chr1	598409	598468	-0.64529
chr1	598587	598646	-0.86083
chr1	598904	598963	-0.66227
chr1	599352	599410	-0.24159
chr1	599613	599672	0.72816
chr1	599871	599929	1.40242
chr1	600178	600237	1.09923
chr1	600633	600690	0.52211
chr1	600906	600963	-0.09773
chr1	601112	601171	-0.06982
chr1	601377	601436	0.74960
chr1	601667	601726	1.38805
chr1	601852	601911	0.77929
chr1	602135	602194	1.15688
chr1	602474	602533	-0.07592
chr1	602846	602905	0.48258
chr1	603158	603217	0.69898
chr1	603338	603397	0.14850
[truncated: 40,625 more rows]
