# Supplementary material for: A Positive Feedback Loop Links Opposing Functions of P-TEFb/Cdk9 and Histone H2B Ubiquitylation to Regulate Transcript Elongation in Fission Yeast
Source: PLoS Genet. 2012 Aug 2;8(8):e1002822. doi: 10.1371/journal.pgen.1002822 (PMC3410854; doi:10.1371/journal.pgen.1002822)
Supplement: Dataset S5 — BED file containing microarray data for ChIP-chip performed with a RNAPII antibody (cdk9-T212A htb1-K119R). (ZIP) [file pgen.1002822.s005.zip › Dataset S5.bed]

track type=wiggle_0 name="cdk9_and_htb1-K119R_mutant_2rep__ratio_280155" description="cdk9_and_htb1-K119R_mutant_2rep__S.pombe.Jul08onSep04_FullCoord_log2_ratio_2011-09-23_280155" db=Pombe visibility=full color=255,100,0 priority=50 group=user autoScale=off maxHeightPixels=128:64:16 graphType=bar yLineMark=1 yLineOnOff=on windowingFunction=mean viewLimits=-3:3 gridDefault=on
chr1	162	221	-3.23231
chr1	617	676	-2.44425
chr1	1467	1526	-3.16017
chr1	1742	1799	-2.50764
chr1	2114	2172	-2.95289
chr1	2333	2377	-2.28875
chr1	2975	3026	-2.90667
chr1	3261	3320	-3.01581
chr1	3676	3734	-2.65598
chr1	3903	3962	-2.87311
chr1	4207	4266	-2.28287
chr1	4424	4483	-2.91430
chr1	4785	4844	-2.33435
chr1	4966	5024	-1.22004
chr1	5206	5265	-3.18731
chr1	5548	5607	-1.98419
chr1	5867	5926	-0.53209
chr1	6231	6290	-0.87671
chr1	6478	6537	-1.61879
chr1	6787	6846	-0.70275
chr1	7055	7114	-2.08664
chr1	7371	7426	-3.22453
chr1	7576	7634	-2.02500
chr1	7840	7899	-2.41924
chr1	8129	8174	-2.46883
chr1	8301	8359	-2.37577
chr1	12432	12490	-0.59484
chr1	12852	12906	-0.63469
chr1	13031	13090	-0.77169
chr1	13298	13357	-0.85595
chr1	13505	13564	-0.33463
chr1	13830	13889	-0.40091
chr1	14053	14112	-0.42944
chr1	14278	14337	-0.63437
chr1	14666	14725	-0.77330
chr1	14929	14988	-0.15740
chr1	15223	15282	-0.53444
chr1	15551	15610	-0.49497
chr1	22038	22097	-0.04153
chr1	22274	22330	-1.18671
chr1	22618	22677	-0.63976
chr1	22813	22872	-1.49695
chr1	23075	23133	-1.09658
chr1	23242	23301	-0.20979
chr1	37275	37334	0.21589
chr1	50235	50294	-0.46940
chr1	50573	50632	-0.44231
chr1	50901	50960	-0.98727
chr1	51080	51139	-1.17275
chr1	51463	51522	-0.26170
chr1	51643	51702	-0.70435
chr1	51879	51938	0.54518
chr1	52099	52158	-1.01576
chr1	52290	52349	-0.73315
chr1	52710	52769	0.10165
chr1	52984	53043	-0.59371
chr1	53201	53260	-0.05269
chr1	53517	53576	0.16434
chr1	53839	53897	0.42668
chr1	54067	54124	0.12121
chr1	54449	54508	-0.58158
chr1	54844	54903	-0.19527
chr1	55051	55110	-0.52850
chr1	55287	55346	-1.28392
chr1	55747	55806	-1.13309
chr1	56084	56143	0.46885
chr1	58612	58671	-0.23382
chr1	58816	58875	0.72938
chr1	59337	59396	-0.35502
chr1	59618	59676	-0.16978
chr1	59928	59987	1.68180
chr1	60146	60205	0.38520
chr1	60384	60443	1.82523
chr1	61307	61365	-0.23166
chr1	61568	61627	-0.10283
chr1	61781	61840	0.20669
chr1	62016	62075	0.16135
chr1	62338	62397	-0.85442
chr1	62683	62742	0.96482
chr1	63160	63219	-0.41445
chr1	63455	63514	-0.62282
chr1	63645	63704	-0.08524
chr1	63843	63902	-0.27239
chr1	64233	64292	-0.94932
chr1	64640	64699	-1.33116
chr1	64805	64864	-0.95271
chr1	65045	65104	-1.40980
chr1	65357	65416	-1.10202
chr1	65699	65758	-0.65349
chr1	65871	65930	-0.66133
chr1	66248	66307	-1.13471
chr1	66683	66742	-1.44915
chr1	66980	67030	-0.62867
chr1	67232	67291	-0.41078
chr1	67471	67528	-0.83110
chr1	67793	67852	-0.01009
chr1	67994	68053	-0.13287
chr1	68420	68479	-0.00295
chr1	68823	68882	-0.12381
chr1	69182	69241	-0.43645
chr1	69483	69541	-0.60801
chr1	69750	69809	-0.27864
chr1	70137	70196	-0.10077
chr1	70483	70542	0.17022
chr1	70921	70980	-0.11292
chr1	71173	71231	-0.07152
chr1	71379	71438	-0.83896
chr1	71872	71931	-0.20877
chr1	72061	72120	0.44008
chr1	72271	72330	0.29778
chr1	72455	72514	-0.29292
chr1	72711	72770	-1.01782
chr1	72935	72994	-0.49255
chr1	73215	73274	-1.04401
chr1	73578	73637	-1.11604
chr1	74144	74203	-0.15491
chr1	74516	74575	-0.32270
chr1	74898	74957	-0.74850
chr1	75225	75284	-0.72340
chr1	75460	75519	0.36920
chr1	75727	75786	-0.65772
chr1	75900	75959	-0.59262
chr1	76104	76163	-0.66910
chr1	76324	76383	-0.92834
chr1	76636	76693	-0.53593
chr1	76868	76927	-1.11685
chr1	77159	77218	-1.20881
chr1	77478	77537	-1.36964
chr1	77942	78001	-0.92187
chr1	78375	78434	-1.29028
chr1	78635	78694	-1.18913
chr1	78803	78862	-1.59628
chr1	78985	79042	-1.32731
chr1	79322	79381	-0.86692
chr1	79577	79636	-0.78600
chr1	80096	80155	0.03355
chr1	80335	80394	-0.70929
chr1	80723	80782	-1.14049
chr1	81033	81092	0.09493
chr1	81209	81268	-1.11292
chr1	81394	81453	-0.24359
chr1	81632	81691	-0.17955
chr1	81864	81923	0.66877
chr1	82297	82356	-0.51688
chr1	82522	82581	-1.63250
chr1	82769	82828	-1.60333
chr1	83150	83208	-1.13027
chr1	83584	83643	-1.50345
chr1	83833	83892	0.48279
chr1	84106	84163	-0.61195
chr1	84384	84441	-0.13281
chr1	84613	84672	-0.83846
chr1	85114	85173	-0.38961
chr1	85454	85513	-0.12728
chr1	85700	85759	-0.14666
chr1	85873	85932	-0.21680
chr1	86141	86200	-0.67424
chr1	86351	86410	-1.01802
chr1	86696	86755	0.04051
chr1	87073	87129	-0.78018
chr1	87388	87444	-1.77618
chr1	87673	87732	-1.26892
chr1	87845	87903	-1.56842
chr1	88028	88085	-0.69562
chr1	88231	88290	-0.97871
chr1	88499	88558	0.43762
chr1	88910	88969	1.13402
chr1	89076	89135	1.73119
chr1	89427	89482	0.71856
chr1	89727	89782	0.69193
chr1	89901	89959	0.51246
chr1	90085	90142	-0.10678
chr1	90598	90657	-0.86484
chr1	90763	90822	-0.70963
chr1	90943	91002	-0.56715
chr1	91360	91419	-0.77927
chr1	91606	91665	-0.54419
chr1	91773	91832	-0.81433
chr1	91970	92029	0.01568
chr1	92244	92303	-0.78333
chr1	92584	92643	0.53609
chr1	92785	92844	0.18726
chr1	93059	93118	-0.74198
chr1	93342	93400	0.26829
chr1	93808	93865	0.34323
chr1	93999	94058	0.32846
chr1	94277	94332	-0.61241
chr1	94685	94744	0.23014
chr1	95272	95331	-0.59915
chr1	95598	95656	-0.17223
chr1	95780	95839	0.51486
chr1	96051	96110	-0.69411
chr1	96376	96435	-0.80356
chr1	96896	96955	-1.01781
chr1	97276	97326	-1.05741
chr1	97523	97582	-1.19034
chr1	97730	97789	0.54544
chr1	97922	97981	-0.72321
chr1	98114	98173	-1.24180
chr1	99417	99476	-0.97492
chr1	99817	99876	-0.71646
chr1	100389	100448	-0.87655
chr1	100602	100661	-0.74335
chr1	100830	100889	-0.35294
chr1	101159	101218	0.38129
chr1	101422	101480	-0.64754
chr1	101702	101759	-0.60338
chr1	101968	102023	1.35179
chr1	102144	102203	1.92781
chr1	102355	102414	2.96560
chr1	102697	102756	2.17914
chr1	102994	103049	3.36383
chr1	103272	103324	2.18840
chr1	103468	103520	2.49028
chr1	103643	103692	1.90589
chr1	104046	104101	1.05640
chr1	104412	104471	-0.02637
chr1	104697	104756	-0.22852
chr1	105011	105069	-1.45159
chr1	105443	105502	-1.14781
chr1	105716	105775	-1.33355
chr1	105926	105985	0.06075
chr1	106252	106311	-0.59834
chr1	106571	106630	-1.70170
chr1	106803	106862	-1.47665
chr1	107087	107146	-1.22046
chr1	107272	107331	-1.72787
chr1	107573	107632	-1.44158
chr1	107756	107814	-2.06608
chr1	108116	108175	-1.79023
chr1	108576	108635	1.81401
chr1	108831	108890	0.36515
chr1	109149	109204	-0.57202
chr1	109555	109614	0.05793
chr1	109781	109839	-0.06972
chr1	110129	110188	0.32211
chr1	110371	110430	0.72968
chr1	110699	110757	-1.31625
chr1	111017	111075	-0.34542
chr1	111260	111319	0.66541
chr1	111471	111530	-0.52199
chr1	111865	111924	-0.68759
chr1	112100	112159	-0.84957
chr1	112310	112369	-1.08542
chr1	112625	112682	-0.49871
chr1	112952	113011	-1.02382
chr1	113129	113188	0.51759
chr1	113457	113516	-0.77230
chr1	113621	113680	-0.71931
chr1	113884	113942	-0.69375
chr1	114122	114181	0.28438
chr1	114496	114555	-0.83560
chr1	114676	114735	-0.95683
chr1	114925	114984	0.00547
chr1	115190	115249	0.69631
chr1	115370	115429	-0.02244
chr1	115547	115603	-0.56330
chr1	115711	115770	1.57296
chr1	115962	116021	0.44974
chr1	116189	116247	-0.24711
chr1	116419	116470	1.16850
chr1	116701	116760	-0.09743
chr1	116869	116928	-0.08049
chr1	117160	117218	-0.52849
chr1	117354	117412	-0.00651
chr1	117557	117616	-0.60485
chr1	118053	118111	0.60810
chr1	118383	118442	-0.46448
chr1	118577	118633	-0.06966
chr1	118742	118800	0.39548
chr1	118912	118969	0.05084
chr1	119179	119238	0.38766
chr1	119411	119469	0.04144
chr1	119703	119761	0.14988
chr1	119956	120015	1.48860
chr1	120172	120228	0.64602
chr1	120525	120584	-0.61718
chr1	120892	120949	-0.26230
chr1	121149	121208	0.51078
chr1	121493	121552	0.47029
chr1	121753	121812	-0.15948
chr1	122074	122133	-0.39576
chr1	122394	122453	0.51883
chr1	122579	122638	-0.89692
chr1	122919	122978	-1.30011
chr1	123259	123317	-0.51818
chr1	123723	123782	0.09603
chr1	123920	123978	-1.27926
chr1	124137	124196	-1.56861
chr1	124414	124473	-0.88199
chr1	124836	124895	-0.12732
chr1	125004	125063	-0.90367
chr1	125283	125342	-0.74697
chr1	125468	125527	-1.05187
chr1	125707	125766	-0.88250
chr1	125901	125960	-0.05876
chr1	126136	126195	-0.81448
chr1	126577	126631	-2.12734
chr1	126785	126844	-0.81368
chr1	126952	127009	-1.81293
chr1	127159	127214	-0.56323
chr1	127425	127484	-0.34326
chr1	127760	127819	-0.14212
chr1	128200	128257	-0.92557
chr1	128527	128586	0.58678
chr1	128812	128870	-0.83048
chr1	129075	129134	0.33087
chr1	129433	129492	0.65586
chr1	129752	129811	-0.58603
chr1	130179	130236	-0.17392
chr1	130421	130480	-0.78705
chr1	130747	130806	-1.01901
chr1	131165	131224	-0.00437
chr1	131519	131576	-0.31530
chr1	131896	131955	0.35493
chr1	132099	132158	0.13929
chr1	132327	132379	1.15192
chr1	132542	132598	-0.32884
chr1	132744	132803	0.54234
chr1	133078	133136	-0.60520
chr1	133292	133351	-0.50901
chr1	133560	133619	0.18945
chr1	133822	133881	-1.01635
chr1	134215	134273	-0.81261
chr1	134385	134444	-0.13861
chr1	134627	134684	-0.86772
chr1	134996	135055	-0.25366
chr1	135236	135295	0.29831
chr1	135510	135567	-0.48388
chr1	135685	135741	-0.40620
chr1	135867	135924	-1.09053
chr1	136069	136128	0.06084
chr1	136242	136301	-0.17569
chr1	136628	136687	-1.00494
chr1	136864	136923	-0.94021
chr1	137042	137099	-0.65139
chr1	137226	137283	-0.73206
chr1	137421	137480	-0.70878
chr1	137625	137683	-0.60722
chr1	138007	138064	-0.45921
chr1	138278	138335	-0.08564
chr1	138555	138609	-0.79629
chr1	138849	138908	-0.33630
chr1	139041	139099	0.06524
chr1	139284	139343	-0.18528
chr1	139547	139606	-0.17597
chr1	139719	139778	-1.10535
chr1	139920	139979	-0.23149
chr1	140357	140416	-1.25050
chr1	140834	140889	-0.20210
chr1	141129	141184	0.95356
chr1	141484	141543	0.89986
chr1	141856	141914	-1.12214
chr1	142077	142135	-0.73781
chr1	142266	142325	-0.93109
chr1	142436	142495	-1.22625
chr1	142711	142770	-0.59044
chr1	143002	143061	-0.72487
chr1	143176	143235	-0.07572
chr1	143349	143408	-0.47022
chr1	143706	143765	-0.53068
chr1	144032	144091	-0.90211
chr1	144231	144290	-0.89750
chr1	144480	144539	-0.55844
chr1	144650	144709	-0.89432
chr1	144885	144944	-1.64378
chr1	145054	145113	-0.31371
chr1	145437	145495	-0.31880
chr1	145747	145806	0.01404
chr1	145919	145978	-0.26109
chr1	146304	146362	-0.74704
chr1	146575	146630	-0.62483
chr1	146943	147002	0.11462
chr1	147305	147364	-0.33965
chr1	147536	147595	-0.09834
chr1	147854	147913	0.78236
chr1	148341	148399	-1.41164
chr1	148718	148777	-0.62202
chr1	148999	149058	-0.51274
chr1	149326	149385	-0.52540
chr1	149620	149679	-1.66345
chr1	149819	149878	-0.28652
chr1	149995	150054	-0.32553
chr1	150249	150308	-0.91452
chr1	150459	150518	-1.00852
chr1	150756	150815	-0.52331
chr1	151022	151080	-1.19063
chr1	151239	151297	-1.12540
chr1	151619	151678	-1.10020
chr1	151924	151978	-0.81608
chr1	152153	152212	-0.27309
chr1	152325	152384	-0.49019
chr1	152498	152557	-0.12924
chr1	152804	152863	0.52908
chr1	153088	153147	-1.41606
chr1	153294	153353	0.21857
chr1	153480	153539	0.25609
chr1	153720	153779	-0.03238
chr1	154138	154197	0.58646
chr1	154412	154471	1.02899
chr1	154749	154808	0.65691
chr1	154923	154981	-0.59903
chr1	155132	155191	0.00559
chr1	155414	155473	-0.00839
chr1	155620	155679	-1.27632
chr1	155932	155991	-0.95146
chr1	156263	156322	-1.12995
chr1	156596	156655	-0.55589
chr1	156829	156884	-0.91397
chr1	157159	157218	-0.09253
chr1	157338	157397	-0.22412
chr1	157566	157624	-0.12294
chr1	157781	157837	-0.12623
chr1	158031	158087	-0.74477
chr1	158296	158353	-0.70652
chr1	158693	158752	-0.03843
chr1	158914	158973	-1.26009
chr1	159172	159231	-1.06315
chr1	159512	159571	-1.57472
chr1	159797	159856	-0.34615
chr1	160090	160149	0.26379
chr1	160396	160455	-0.67456
chr1	160644	160701	-0.97068
chr1	161129	161188	0.33667
chr1	161350	161408	-0.58860
chr1	161522	161578	-0.03090
chr1	161768	161827	-0.36377
chr1	162002	162058	-0.67308
chr1	162200	162257	0.10758
chr1	162474	162533	-0.32537
chr1	162701	162760	-0.57978
chr1	162876	162935	-0.42916
chr1	163255	163313	-1.25193
chr1	163520	163579	-0.53894
chr1	163801	163860	-0.14219
chr1	164027	164083	-0.86833
chr1	164346	164405	0.35130
chr1	164669	164728	0.00079
chr1	164880	164939	-0.40059
chr1	165078	165137	-0.64936
chr1	165337	165396	-0.94542
chr1	165566	165625	-0.54573
chr1	165760	165819	-0.77330
chr1	166129	166188	-0.19991
chr1	166332	166391	-0.16410
chr1	166577	166636	0.97443
chr1	166807	166866	2.33108
chr1	167081	167140	0.80020
chr1	167396	167453	0.24351
chr1	167736	167794	-0.16627
chr1	167972	168031	0.68272
chr1	168161	168220	-0.69156
chr1	168590	168649	-0.61779
chr1	168758	168817	-0.58164
chr1	169011	169070	0.73827
chr1	169253	169312	0.93018
chr1	169480	169539	0.90852
chr1	169766	169821	0.67157
chr1	170002	170061	0.38560
chr1	170167	170226	0.60269
chr1	170346	170405	0.70636
chr1	170711	170770	-0.24568
chr1	170959	171018	-0.58929
chr1	171241	171300	0.17975
chr1	171609	171668	-0.10672
chr1	171962	172021	-0.94508
chr1	172155	172212	-0.00773
chr1	172380	172439	0.41326
chr1	172585	172644	0.11315
chr1	172820	172879	-0.08539
chr1	173064	173123	-0.13480
chr1	173359	173418	-0.25217
chr1	173889	173947	-0.28311
chr1	174128	174187	-0.18896
chr1	174397	174456	-0.76237
chr1	174642	174701	-0.85368
chr1	175050	175104	0.81076
chr1	175415	175474	1.39222
chr1	175838	175897	1.54316
chr1	176015	176072	1.37310
chr1	176329	176380	0.64550
chr1	176543	176595	0.02613
chr1	176706	176765	0.07083
chr1	176898	176957	0.04865
chr1	177078	177137	0.03227
chr1	177424	177483	1.21182
chr1	177655	177714	0.23416
chr1	177901	177960	-0.22321
chr1	178141	178200	-1.11492
chr1	178371	178430	0.31233
chr1	178718	178776	-0.26754
chr1	179011	179070	-0.53599
chr1	179259	179318	-0.60406
chr1	179681	179740	0.12701
chr1	179919	179977	-0.77303
chr1	180257	180316	-0.38234
chr1	180568	180627	-0.78487
chr1	180807	180866	-0.53431
chr1	181115	181174	-0.38203
chr1	181573	181632	-0.04210
chr1	181882	181941	0.82342
chr1	182056	182115	1.19266
chr1	182357	182416	0.60041
chr1	182601	182660	0.22515
chr1	182781	182837	-0.48597
chr1	183126	183182	0.88823
chr1	183476	183535	0.51610
chr1	183751	183810	0.20364
chr1	184208	184267	0.46827
chr1	184527	184586	0.84327
chr1	184846	184905	0.20762
chr1	185076	185135	0.71567
chr1	185242	185301	0.05617
chr1	185513	185572	0.91515
chr1	186052	186111	1.03839
chr1	186218	186277	0.30204
chr1	186391	186449	-0.00244
chr1	186711	186770	0.26015
chr1	186957	187016	0.54453
chr1	187237	187296	1.94953
chr1	187566	187625	1.42533
chr1	188090	188144	1.07806
chr1	188267	188323	0.22206
chr1	188484	188543	-0.07603
chr1	188931	188990	0.07527
chr1	189383	189442	-0.41146
chr1	189882	189940	-1.22226
chr1	190048	190104	-0.30833
chr1	190306	190363	-2.15739
chr1	190553	190611	-1.21465
chr1	190741	190800	-0.03257
chr1	191066	191125	0.09861
chr1	191399	191458	-0.25902
chr1	191758	191817	0.35350
chr1	192147	192203	-0.01285
chr1	192345	192404	1.13627
chr1	192510	192569	2.78206
chr1	192710	192769	2.02855
chr1	192970	193029	1.78484
chr1	193207	193263	1.07322
chr1	193784	193839	2.02007
chr1	194075	194129	2.09375
chr1	194311	194368	1.15018
chr1	194636	194691	1.10296
chr1	194881	194935	0.44740
chr1	195188	195247	0.27052
chr1	195554	195613	-0.56077
chr1	195884	195941	-0.81058
chr1	196057	196116	-0.80304
chr1	196361	196420	-0.50382
chr1	196681	196740	0.18401
chr1	196862	196921	-0.12242
chr1	197219	197277	-0.79071
chr1	197537	197596	-0.02996
chr1	197857	197916	1.09745
chr1	198180	198239	0.07346
chr1	198459	198517	0.50678
chr1	198793	198851	0.33451
chr1	198963	199022	0.18075
chr1	199289	199348	-0.26758
chr1	199680	199739	-0.19999
chr1	199912	199971	0.06736
chr1	200190	200249	-0.10032
chr1	200514	200573	-1.04886
chr1	200868	200925	-0.27340
chr1	201284	201343	0.60836
chr1	201492	201551	1.26584
chr1	201668	201727	0.37828
chr1	201914	201973	-0.05625
chr1	202217	202273	0.99415
chr1	202526	202585	1.74290
chr1	202878	202937	0.07880
chr1	203099	203158	1.01136
chr1	203274	203333	0.01421
chr1	203609	203668	-0.89810
chr1	203852	203911	-0.02284
chr1	204147	204206	-0.88344
chr1	204493	204552	-0.33403
chr1	204928	204987	-1.59027
chr1	205098	205157	-1.10945
chr1	205363	205422	-0.43949
chr1	205706	205765	0.23373
chr1	205992	206050	-0.58126
chr1	206176	206235	0.00973
chr1	206422	206481	-0.52447
chr1	206786	206844	-0.02288
chr1	206957	207014	0.66004
chr1	207420	207479	1.83315
chr1	207623	207682	0.96446
chr1	207869	207927	1.15784
chr1	208057	208116	0.36483
chr1	208229	208285	0.94623
chr1	208636	208695	0.48640
chr1	208866	208925	-0.89624
chr1	209176	209235	-0.00577
chr1	209416	209475	0.70892
chr1	209676	209735	1.01566
chr1	210176	210235	1.45840
chr1	210344	210401	0.22886
chr1	210524	210582	0.05825
chr1	210857	210916	-0.00159
chr1	211154	211210	0.90423
chr1	211339	211398	1.22126
chr1	211735	211794	0.00955
chr1	212063	212122	-0.15951
chr1	212372	212431	0.69145
chr1	212617	212676	0.51787
chr1	212939	212998	0.35700
chr1	213229	213288	-0.35218
chr1	213405	213460	-0.31061
chr1	213949	214007	0.41737
chr1	214438	214497	-0.32694
chr1	214774	214833	-0.68064
chr1	214942	215001	-0.93926
chr1	215156	215213	-0.91159
chr1	215330	215389	-0.68859
chr1	215515	215569	-0.72776
chr1	215701	215760	-0.00601
chr1	216035	216094	-1.48470
chr1	216219	216278	-1.18450
chr1	216409	216463	-0.76184
chr1	216660	216719	0.76954
chr1	216882	216940	-0.65908
chr1	217063	217122	-0.61836
chr1	217347	217406	1.88595
chr1	217577	217636	1.67004
chr1	217902	217961	1.41097
chr1	218232	218291	2.00777
chr1	218471	218530	0.99016
chr1	218731	218790	0.16454
chr1	218899	218958	1.38449
chr1	219092	219151	1.87223
chr1	219395	219454	1.25222
chr1	219569	219627	-0.59528
chr1	219799	219855	0.72865
chr1	220292	220351	0.65777
chr1	220551	220610	0.98833
chr1	220856	220915	-0.87451
chr1	221141	221198	-0.21745
chr1	221381	221438	-0.87926
chr1	221598	221657	0.79025
chr1	221865	221922	-0.25344
chr1	222137	222190	0.88267
chr1	222410	222469	-0.07490
chr1	222955	223013	0.24705
chr1	223127	223186	0.06086
chr1	223673	223732	-0.27968
chr1	223991	224050	-0.03050
chr1	224307	224365	0.38638
chr1	224645	224704	0.03533
chr1	225208	225267	0.93243
chr1	225432	225488	-0.78057
chr1	225627	225686	0.84335
chr1	225837	225896	0.76125
chr1	226005	226064	0.61102
chr1	226271	226329	-0.35316
chr1	226603	226661	-0.00881
chr1	226898	226956	-0.16340
chr1	227256	227315	0.81759
chr1	227562	227620	-0.15724
chr1	227906	227965	0.73814
chr1	228092	228151	0.58632
chr1	228337	228394	0.78828
chr1	228561	228620	-0.18155
chr1	228755	228814	1.11521
chr1	229088	229147	0.03630
chr1	229413	229470	0.30401
chr1	229732	229790	0.31811
chr1	229933	229989	-0.69095
chr1	230194	230253	-0.78167
chr1	230430	230489	-1.10850
chr1	230744	230803	-0.23940
chr1	230956	231015	-0.32320
chr1	231358	231417	-1.13959
chr1	231648	231705	-1.86121
chr1	231862	231921	-1.18800
chr1	232105	232164	-0.73638
chr1	232328	232387	0.71783
chr1	232596	232655	1.17068
chr1	232777	232834	0.70732
chr1	233118	233173	0.22577
chr1	233335	233392	1.55206
chr1	233601	233660	0.91973
chr1	233826	233885	0.44925
chr1	234085	234144	0.66142
chr1	234312	234370	0.83752
chr1	234593	234652	-0.52700
chr1	234846	234904	0.08513
chr1	235070	235129	0.25988
chr1	235397	235456	0.28533
chr1	235681	235740	-0.59824
chr1	235846	235902	-0.91240
chr1	236067	236126	0.17697
chr1	236251	236310	1.04327
chr1	236503	236562	0.55519
chr1	236679	236738	-0.11253
chr1	237031	237090	0.19911
chr1	237370	237429	0.97963
chr1	237736	237793	0.05397
chr1	238107	238166	1.00847
chr1	238381	238439	0.08251
chr1	238628	238685	-1.17014
chr1	238844	238903	0.42255
chr1	239158	239216	-0.06114
chr1	239366	239425	0.79616
chr1	239572	239631	-0.26505
chr1	239868	239927	0.25679
chr1	240267	240326	-0.58146
chr1	240454	240513	-0.44874
chr1	240835	240894	-0.63444
chr1	241235	241294	-0.36042
chr1	241602	241661	-1.04580
chr1	241901	241960	0.92968
chr1	242124	242183	-0.21964
chr1	242380	242439	-0.65626
chr1	242577	242632	-1.17234
chr1	242809	242868	-0.64301
chr1	243018	243077	-0.55843
chr1	243330	243389	-0.28728
chr1	243670	243729	-0.41085
chr1	244031	244090	-1.41230
chr1	244205	244264	-1.03804
chr1	244386	244445	-0.91401
chr1	244656	244715	-0.32001
chr1	244944	245003	-0.39831
chr1	245354	245413	0.84734
chr1	245542	245601	0.35443
chr1	245839	245898	1.45039
chr1	246080	246139	1.32682
chr1	246269	246328	0.40104
chr1	246607	246666	1.02628
chr1	246826	246885	0.89712
chr1	247206	247265	0.85988
chr1	247401	247460	0.49660
chr1	247748	247806	-0.53724
chr1	248020	248074	-1.00741
chr1	248379	248438	-0.71539
chr1	248925	248984	-0.49433
chr1	249177	249233	0.00111
chr1	249456	249515	0.26694
chr1	249738	249797	-0.33939
chr1	249995	250054	0.14346
chr1	250321	250380	-0.82086
chr1	250678	250735	-1.06780
chr1	250912	250971	-0.94590
chr1	251092	251151	-0.95082
chr1	251411	251470	-1.49300
chr1	251603	251662	0.77278
chr1	251818	251877	1.32699
chr1	251995	252054	0.87057
chr1	252533	252592	0.42242
chr1	253103	253159	0.94573
chr1	253282	253341	1.19834
chr1	253464	253523	1.29839
chr1	253681	253740	0.59110
chr1	253907	253966	1.95484
chr1	254358	254417	0.17907
chr1	254573	254631	-0.43275
chr1	254975	255031	-0.90656
chr1	255181	255240	-0.97353
chr1	255396	255455	-0.07879
chr1	255584	255643	-0.87896
chr1	255754	255813	-1.42911
chr1	256054	256112	-0.25135
chr1	256478	256537	0.77706
chr1	256798	256857	0.23569
chr1	257000	257058	-0.51676
chr1	257282	257341	0.91834
chr1	257718	257777	0.58377
chr1	258009	258068	1.03534
chr1	258346	258402	0.36959
chr1	258577	258631	0.48687
chr1	258740	258799	0.56724
chr1	258918	258975	-0.13962
chr1	259240	259299	-0.12694
chr1	259481	259540	-0.68942
chr1	259688	259747	0.79136
chr1	259917	259975	0.68923
chr1	260221	260279	-0.38280
chr1	260470	260529	-0.89443
chr1	260883	260942	-0.05771
chr1	261224	261283	0.14058
chr1	261528	261587	0.96951
chr1	261785	261843	-0.47275
chr1	262052	262111	0.70024
chr1	262330	262389	0.51298
chr1	262546	262605	0.57890
chr1	262800	262859	0.15099
chr1	263047	263105	-0.17684
chr1	263257	263315	-0.45378
chr1	263506	263563	-0.40813
chr1	263739	263798	-0.45953
chr1	264138	264197	0.11886
chr1	264379	264438	0.78356
chr1	264613	264672	-0.01001
chr1	264842	264901	-0.31196
chr1	265013	265072	-0.31011
chr1	265351	265410	0.75360
chr1	265627	265686	0.79744
chr1	265795	265852	0.16238
chr1	265968	266027	-0.53033
chr1	266228	266287	-0.19653
chr1	266524	266583	-0.00807
chr1	267031	267090	0.55019
chr1	267471	267530	-0.28761
chr1	267730	267789	-0.57339
chr1	267921	267980	-0.74293
chr1	268098	268157	-0.33934
chr1	268397	268456	0.54580
chr1	268589	268646	0.39078
chr1	268788	268847	-0.07875
chr1	269017	269076	-0.06361
chr1	269213	269272	-0.29107
chr1	269564	269622	-0.49319
chr1	269745	269804	1.89202
chr1	269963	270016	-0.64272
chr1	270210	270269	0.01618
chr1	270375	270434	0.27916
chr1	270550	270609	-0.41724
chr1	270791	270850	-0.36183
chr1	270989	271048	0.41959
chr1	271325	271384	-0.11421
chr1	271501	271560	0.53527
chr1	271855	271914	0.25015
chr1	272100	272158	0.91401
chr1	272371	272430	0.89692
chr1	272565	272624	-0.89556
chr1	272838	272897	-0.27424
chr1	273136	273195	1.22768
chr1	273340	273399	0.17016
chr1	273644	273703	-0.22745
chr1	273883	273942	-0.68097
chr1	274157	274216	-0.81662
chr1	274569	274628	-1.20626
chr1	274874	274932	-0.78360
chr1	275094	275153	-0.88268
chr1	275377	275436	-0.11232
chr1	275669	275728	0.21585
chr1	275908	275967	-0.78351
chr1	276287	276346	-0.73971
chr1	276540	276599	0.76406
chr1	276974	277033	0.89227
chr1	277146	277203	-0.31559
chr1	277699	277757	0.45180
chr1	278241	278300	-0.24717
chr1	278630	278687	-0.49783
chr1	278836	278894	-0.09394
chr1	279325	279384	-0.00762
chr1	279612	279670	0.73785
chr1	279778	279837	0.01205
chr1	280035	280094	-0.66308
chr1	280250	280309	-0.39826
chr1	280430	280485	-0.30721
chr1	280701	280756	0.18384
chr1	281003	281062	0.12527
chr1	281381	281439	-0.21268
chr1	281605	281664	0.07922
chr1	281878	281935	-0.33573
chr1	282161	282220	0.07657
chr1	282447	282506	-1.12658
chr1	282620	282679	-0.78961
chr1	282827	282886	-1.06454
chr1	283052	283108	-0.83617
chr1	283399	283458	0.19600
chr1	283739	283798	-0.08582
chr1	283955	284014	-0.10160
chr1	284189	284246	-1.75791
chr1	284518	284577	-0.66600
chr1	284688	284744	-0.16503
chr1	284955	285014	-0.02410
chr1	285158	285215	-0.12041
chr1	285460	285519	0.67292
chr1	285773	285832	1.10616
chr1	285972	286031	1.45616
chr1	286268	286326	0.01028
chr1	286482	286541	0.59571
chr1	286750	286809	-0.03186
chr1	286925	286983	-0.39956
chr1	287107	287166	1.90971
chr1	287506	287565	0.07927
chr1	287755	287814	-0.41781
chr1	288009	288068	-0.32864
chr1	288190	288247	0.45893
chr1	288442	288501	0.24772
chr1	288627	288686	0.54738
chr1	288806	288865	0.37257
chr1	289048	289107	0.20190
chr1	289348	289407	-0.29125
chr1	289647	289706	0.42974
chr1	289972	290031	-0.53464
chr1	290332	290391	0.08836
chr1	290598	290656	-0.51880
chr1	290855	290914	-1.09958
chr1	291272	291331	0.91358
chr1	291449	291508	0.18726
chr1	291721	291779	0.45182
chr1	291963	292022	0.78165
chr1	292369	292428	1.58958
chr1	292547	292606	1.90296
chr1	292851	292910	1.28912
chr1	293068	293127	0.75039
chr1	293341	293400	1.43170
chr1	293598	293657	1.64153
chr1	293916	293975	0.76701
chr1	294175	294234	0.85298
chr1	294516	294575	-0.17859
chr1	294696	294755	-0.36781
chr1	294877	294936	-0.09253
chr1	295226	295285	-0.23978
chr1	295469	295528	-0.80248
chr1	295638	295697	-0.21462
chr1	295861	295920	-0.62261
chr1	296112	296171	-0.60693
chr1	296327	296383	-0.39918
chr1	296672	296731	-0.04670
chr1	297056	297115	-0.39052
chr1	297264	297323	0.78171
chr1	297791	297850	-0.21577
chr1	298003	298062	0.50994
chr1	298171	298229	0.29779
chr1	298360	298419	0.13032
chr1	298570	298629	-0.19042
chr1	298832	298889	-0.89006
chr1	299296	299355	0.51744
chr1	299588	299647	0.02006
chr1	299869	299928	-0.40021
chr1	300039	300098	0.62204
chr1	300303	300362	-0.00409
chr1	300609	300667	0.40088
chr1	300967	301026	-0.01509
chr1	301302	301361	-0.58051
chr1	301476	301529	-0.07169
chr1	301697	301756	0.58241
chr1	302043	302102	-0.49084
chr1	302375	302434	-1.26738
chr1	302637	302696	-0.59248
chr1	303106	303165	-0.26791
chr1	303368	303427	0.20462
chr1	303611	303670	-1.16604
chr1	303837	303896	-0.65672
chr1	304016	304073	-1.00197
chr1	304280	304338	0.04627
chr1	304584	304643	0.37061
chr1	304877	304936	0.89830
chr1	305217	305276	-0.74567
chr1	305381	305440	-1.21661
chr1	305674	305733	-0.52089
chr1	306008	306067	0.79921
chr1	306224	306283	0.24988
chr1	306450	306507	-0.41230
chr1	306853	306912	-1.09845
chr1	307064	307123	0.59110
chr1	307503	307562	2.86308
chr1	307724	307783	2.02933
chr1	307928	307983	0.36405
chr1	308122	308181	0.89516
chr1	308443	308502	-0.59293
chr1	308612	308671	-0.12923
chr1	308903	308962	-0.68959
chr1	309088	309146	-0.56587
chr1	309296	309355	0.30206
chr1	309603	309659	-0.64095
chr1	309828	309887	-0.69646
chr1	310009	310068	0.00304
chr1	310247	310306	0.05153
chr1	310474	310533	-1.46374
chr1	310771	310830	0.80742
chr1	311130	311189	0.49940
chr1	311370	311429	0.56194
chr1	311637	311696	-0.19446
chr1	311848	311907	0.54276
chr1	312263	312322	-1.06597
chr1	312576	312635	-0.68714
chr1	312770	312829	0.80913
chr1	313009	313068	-0.29129
chr1	313434	313493	-0.75140
chr1	313610	313669	-0.09223
chr1	313837	313896	0.45880
chr1	314059	314114	0.53411
chr1	314282	314340	0.44609
chr1	314799	314857	-0.01938
chr1	315114	315173	-1.17848
chr1	315473	315532	0.04033
chr1	315690	315749	0.19072
chr1	316075	316134	0.34125
chr1	316388	316447	0.16243
chr1	316889	316948	-0.50543
chr1	317197	317256	-0.23582
chr1	317374	317433	1.56900
chr1	317544	317601	-0.05355
chr1	318034	318093	0.49033
chr1	318286	318345	0.81426
chr1	318622	318681	0.48915
chr1	318860	318919	0.51264
chr1	319040	319099	-0.23522
chr1	319488	319545	-1.45195
chr1	319762	319820	-0.80210
chr1	319962	320021	-0.77432
chr1	320197	320256	0.05974
chr1	320650	320706	0.16904
chr1	320992	321051	-0.30991
chr1	321200	321259	0.30759
chr1	321448	321506	-0.27977
chr1	321877	321936	-0.27383
chr1	322168	322221	-0.85434
chr1	322355	322414	0.46850
chr1	322587	322643	-0.39752
chr1	322872	322931	0.55705
chr1	323345	323404	1.57348
chr1	323812	323867	0.39175
chr1	324074	324133	0.84002
chr1	324251	324310	0.69475
chr1	324733	324792	0.85662
chr1	324997	325056	1.18342
chr1	325214	325272	0.69151
chr1	325503	325562	-0.25536
chr1	325669	325726	-0.26400
chr1	325962	326020	-0.47851
chr1	326148	326207	-0.72566
chr1	326338	326395	-0.99897
chr1	326572	326631	-1.12392
chr1	326836	326895	0.22097
chr1	327214	327273	-1.73369
chr1	327402	327460	-1.09280
chr1	327664	327721	-1.05271
chr1	327849	327908	-1.35594
chr1	328073	328132	-0.62870
chr1	328294	328353	-0.17650
chr1	328540	328596	-0.06876
chr1	328715	328774	0.37108
chr1	329092	329151	0.88607
chr1	329493	329552	-0.60687
chr1	329849	329908	0.62069
chr1	330015	330074	0.95362
chr1	330301	330360	-0.28918
chr1	330765	330824	-0.37068
chr1	331273	331332	-0.43953
chr1	331606	331665	-0.10197
chr1	331850	331906	0.28701
chr1	332369	332428	0.53549
chr1	332704	332763	-0.80205
chr1	333224	333282	-0.00971
chr1	333535	333593	-0.85828
chr1	333746	333805	-0.32482
chr1	334066	334125	0.47410
chr1	334297	334354	0.30746
chr1	334578	334635	0.57296
chr1	334819	334878	0.00111
chr1	335112	335171	0.23437
chr1	335426	335485	-0.53426
chr1	335649	335708	-0.00522
chr1	335839	335896	-0.42958
chr1	336160	336219	1.14888
chr1	336343	336398	1.10453
chr1	336536	336594	-0.04674
chr1	336831	336890	0.05212
chr1	337282	337339	-0.31749
chr1	337518	337577	0.08654
chr1	337821	337880	1.08748
chr1	338037	338096	-0.24781
chr1	338225	338284	0.01235
chr1	338554	338613	-0.08249
chr1	339108	339167	0.80515
chr1	339317	339376	0.26469
chr1	339487	339546	1.08378
chr1	339857	339916	1.16591
chr1	340249	340308	3.04203
chr1	340538	340597	2.90384
chr1	340758	340817	1.45016
chr1	340969	341028	1.17363
chr1	341229	341288	1.82425
chr1	341542	341599	2.61600
chr1	341748	341806	1.56323
chr1	342062	342120	2.47185
chr1	342436	342492	1.49417
chr1	342715	342774	0.31628
chr1	342938	342997	1.69163
chr1	343223	343282	0.67502
chr1	343482	343541	0.64149
chr1	343770	343829	1.34832
chr1	344007	344066	0.49994
chr1	344286	344345	0.68866
chr1	344496	344555	0.19724
chr1	344731	344789	0.11118
chr1	344977	345036	0.77987
chr1	345247	345304	1.42315
chr1	345484	345543	-0.50965
chr1	345818	345877	0.75252
chr1	346092	346151	0.82875
chr1	346279	346338	0.30222
chr1	346524	346581	0.81485
chr1	346717	346776	1.00235
chr1	347059	347118	-0.19010
chr1	347235	347294	0.44466
chr1	347431	347490	-0.17191
chr1	347791	347850	-1.47256
chr1	348010	348067	-1.14607
chr1	348227	348286	0.31224
chr1	348565	348622	0.02296
chr1	348773	348832	-0.24571
chr1	348950	349009	-0.07507
chr1	349122	349181	0.49673
chr1	349479	349538	-0.07713
chr1	349799	349858	-0.35296
chr1	350017	350076	0.48417
chr1	350248	350307	0.58302
chr1	350748	350807	0.37741
chr1	351048	351107	0.24371
chr1	351222	351279	-0.22522
chr1	351552	351610	0.27021
chr1	351911	351967	-0.16263
chr1	352288	352347	0.94687
chr1	352577	352636	0.84414
chr1	352827	352884	1.45276
chr1	353022	353081	2.01850
chr1	353250	353309	1.53568
chr1	353469	353528	1.58369
chr1	353748	353805	-0.83649
chr1	354113	354171	-1.06377
chr1	354310	354369	-0.59714
chr1	354481	354540	-0.16279
chr1	354763	354822	0.36365
chr1	354932	354991	-0.38319
chr1	355187	355246	-1.52435
chr1	355394	355452	-0.45587
chr1	355713	355772	-0.56173
chr1	355954	356013	-0.07313
chr1	356324	356383	0.76515
chr1	356555	356614	0.03752
chr1	356795	356854	0.89913
chr1	357106	357165	1.59817
chr1	357272	357331	0.49358
chr1	357575	357632	-1.07561
chr1	358014	358073	-0.50838
chr1	358184	358243	-0.11871
chr1	358353	358412	-0.24059
chr1	358539	358598	-0.46503
chr1	359074	359130	-0.66703
chr1	359334	359393	-0.24452
chr1	359555	359614	-1.18032
chr1	359780	359839	-0.37915
chr1	359964	360023	0.67954
chr1	360224	360283	1.79941
chr1	360511	360570	1.53865
chr1	360850	360909	1.63891
chr1	361211	361267	1.62552
chr1	361418	361472	1.52339
chr1	361824	361881	2.42692
chr1	362110	362169	-0.60119
chr1	362301	362360	-0.81459
chr1	362465	362524	-0.75528
chr1	362758	362815	-0.43264
chr1	363155	363214	0.62121
chr1	363503	363562	0.34650
chr1	363678	363737	-0.45119
chr1	363938	363996	0.79557
chr1	364125	364179	0.39940
chr1	364325	364382	0.84840
chr1	364538	364597	-0.28675
chr1	364804	364862	-1.28474
chr1	365007	365066	-0.94367
chr1	365222	365281	0.55374
chr1	365575	365634	-1.28780
chr1	365839	365898	-0.59895
chr1	366008	366067	1.65331
chr1	366194	366253	-1.22317
chr1	366417	366476	-0.79497
chr1	366599	366658	-0.81477
chr1	366966	367025	0.03924
chr1	367169	367228	-0.17397
chr1	367397	367456	-0.54119
chr1	367614	367673	-0.73913
chr1	368012	368071	0.00167
chr1	368455	368514	-0.09358
chr1	368624	368683	1.04726
chr1	368909	368968	0.13279
chr1	369145	369204	-0.04400
chr1	369316	369375	-0.45102
chr1	369515	369574	-0.28277
chr1	369866	369925	-1.15882
chr1	370046	370103	-0.90385
chr1	370383	370441	0.39105
chr1	370648	370707	0.82371
chr1	370957	371016	0.72776
chr1	371184	371243	-0.25739
chr1	371499	371558	-0.02455
chr1	371860	371918	-0.28415
chr1	372045	372104	-0.16796
chr1	372401	372460	-0.00618
chr1	372662	372721	-0.87029
chr1	372917	372976	-0.71907
chr1	373248	373307	-0.33307
chr1	373573	373629	0.19784
chr1	373822	373881	0.51697
chr1	374190	374249	0.31441
chr1	374562	374621	-0.39932
chr1	374894	374953	1.19754
chr1	375165	375224	0.77677
chr1	375568	375625	0.94120
chr1	376005	376063	1.01748
chr1	376373	376431	1.33652
chr1	376715	376774	0.90808
chr1	376946	377004	0.63496
chr1	377465	377524	1.11876
chr1	377657	377716	0.83637
chr1	377954	378013	-0.49871
chr1	378281	378340	-0.42291
chr1	378824	378883	0.14228
chr1	379118	379174	-0.85062
chr1	379491	379549	0.15262
chr1	380010	380069	0.00061
chr1	380365	380424	0.43168
chr1	380708	380764	0.09698
chr1	380970	381023	-0.90722
chr1	381150	381202	0.36259
chr1	381344	381403	0.06095
chr1	381555	381612	-0.88418
chr1	381772	381831	-1.07880
chr1	381998	382056	-1.17068
chr1	382225	382283	-1.26364
chr1	382482	382535	-1.16491
chr1	382785	382844	-0.31324
chr1	382983	383039	-0.99899
chr1	383415	383474	-1.13100
chr1	383750	383809	-0.61724
chr1	383918	383977	-0.57596
chr1	384151	384210	-0.60518
chr1	384598	384657	-2.34381
chr1	384816	384875	-1.02402
chr1	385072	385131	-0.47431
chr1	385243	385302	-0.86618
chr1	385635	385693	1.08555
chr1	385868	385927	1.25049
chr1	386115	386174	1.54913
chr1	386561	386620	-0.36945
chr1	386805	386864	-0.70134
chr1	387029	387088	-1.16759
chr1	387193	387252	-0.31189
chr1	387369	387428	-1.03086
chr1	387680	387739	-0.40490
chr1	387876	387935	1.23170
chr1	388115	388174	1.42622
chr1	388301	388360	1.57150
chr1	388538	388597	0.52922
chr1	388871	388930	0.33451
chr1	389123	389182	0.15959
chr1	389294	389353	0.42350
chr1	389464	389521	-0.12774
chr1	389724	389783	0.15151
chr1	390164	390223	-0.04129
chr1	390315	390374	-0.09972
chr1	390799	390858	0.49212
chr1	391128	391187	1.37083
chr1	391499	391558	0.71550
chr1	391766	391825	0.64573
chr1	392262	392321	0.41609
chr1	392553	392612	-0.12684
chr1	392723	392777	-0.32078
chr1	393025	393084	-0.09842
chr1	393412	393469	-0.35759
chr1	393775	393834	-0.19983
chr1	394129	394188	-0.86773
chr1	394438	394497	-0.29957
chr1	394651	394710	-0.01959
chr1	394868	394927	-0.18280
chr1	395071	395129	-0.82417
chr1	395359	395418	-0.21185
chr1	395531	395590	0.04638
chr1	395695	395754	-0.48285
chr1	395941	396000	-0.07316
chr1	396407	396466	-0.58954
chr1	396703	396762	0.22525
chr1	397009	397068	0.40934
chr1	397396	397455	0.09420
chr1	397679	397738	-0.53758
chr1	397844	397903	-0.75746
chr1	398285	398344	-0.98482
chr1	398604	398663	-0.47052
chr1	398890	398947	0.90164
chr1	399434	399492	-0.64744
chr1	399644	399703	0.51159
chr1	399976	400033	0.77495
chr1	400141	400197	0.73660
chr1	400698	400757	1.17584
chr1	400928	400987	0.94111
chr1	401099	401158	0.12613
chr1	401454	401511	0.41226
chr1	401988	402047	0.52866
chr1	402349	402408	0.01878
chr1	402583	402642	-0.02000
chr1	402937	402996	-0.81207
chr1	403181	403240	-0.84600
chr1	403543	403602	1.12672
chr1	403763	403822	-1.07625
chr1	404142	404201	-0.10824
chr1	404362	404421	1.15417
chr1	404731	404790	0.93360
chr1	405245	405303	-0.34932
chr1	405444	405503	0.25980
chr1	405821	405879	-0.15198
chr1	406168	406227	-0.95610
chr1	406382	406441	-1.01105
chr1	406697	406754	-0.85262
chr1	406875	406933	-0.88177
chr1	407088	407147	-0.22826
chr1	407324	407383	0.52796
chr1	407536	407595	-0.09661
chr1	407833	407892	0.22869
chr1	408067	408126	-0.16898
chr1	408360	408419	-0.00001
chr1	408563	408622	1.93081
chr1	408960	409019	0.15746
chr1	409314	409373	0.22309
chr1	409751	409809	-0.03039
chr1	409998	410057	0.53247
chr1	410215	410271	0.78044
chr1	410544	410603	-0.10042
chr1	410814	410873	0.04853
chr1	411085	411144	0.25411
chr1	411361	411420	0.44639
chr1	411851	411910	-0.49992
chr1	412374	412432	-0.54589
chr1	412681	412740	-0.79905
chr1	412987	413046	-0.05992
chr1	413223	413282	0.78852
chr1	413415	413471	-0.05096
chr1	413634	413693	0.97597
chr1	413997	414056	-0.08004
chr1	414381	414440	0.90552
chr1	414851	414910	1.33313
chr1	415029	415088	0.75876
chr1	415312	415369	1.37560
chr1	415586	415644	-0.51788
chr1	415866	415925	-0.47034
chr1	416114	416173	-0.92754
chr1	416317	416371	-0.03151
chr1	416534	416591	0.43467
chr1	416829	416887	0.33387
chr1	417160	417219	-0.48952
chr1	417461	417519	0.15443
chr1	417830	417889	-0.00289
chr1	418113	418171	1.28970
chr1	418431	418490	1.01705
chr1	418746	418805	0.32298
chr1	418926	418984	0.58846
chr1	419094	419150	1.47637
chr1	419332	419391	0.87745
chr1	419726	419783	-0.45229
chr1	420157	420216	-0.77479
chr1	420535	420594	-1.40861
chr1	420812	420870	-0.69791
chr1	421144	421203	-0.81297
chr1	421318	421377	-0.40373
chr1	421589	421646	-0.67194
chr1	421775	421834	1.03082
chr1	421942	422000	-0.12105
chr1	422193	422252	-1.32490
chr1	422418	422477	-0.24926
chr1	422838	422896	-0.34104
chr1	423081	423140	0.50893
chr1	423435	423494	-0.26075
chr1	423729	423788	-0.38048
chr1	423923	423982	0.11551
chr1	424137	424196	-0.55241
chr1	424338	424397	0.92590
chr1	424624	424683	0.88586
chr1	425068	425126	1.03957
chr1	425273	425332	1.13729
chr1	425589	425647	0.14587
chr1	425894	425953	0.75916
chr1	426200	426259	-0.14835
chr1	426474	426532	-0.91786
chr1	426646	426705	0.37148
chr1	426889	426948	0.13745
chr1	427173	427232	0.04850
chr1	427460	427518	0.44165
chr1	427918	427976	0.11817
chr1	428097	428156	1.11851
chr1	428345	428402	-0.80827
chr1	428514	428572	-0.50053
chr1	428772	428830	-0.33958
chr1	429047	429106	-0.47817
chr1	429450	429509	-1.24568
chr1	429677	429736	0.38453
chr1	430097	430155	-0.79561
chr1	430310	430369	-1.26983
chr1	430606	430665	0.78389
chr1	430883	430942	-0.30158
chr1	431198	431257	0.65202
chr1	431406	431462	0.77227
chr1	431592	431646	0.21139
chr1	431819	431878	0.57438
chr1	432123	432180	1.21596
chr1	432458	432517	1.70873
chr1	432759	432818	0.63670
chr1	433085	433144	0.52577
chr1	433314	433368	0.63348
chr1	433580	433639	0.46981
chr1	433898	433957	0.35708
chr1	434242	434301	-0.86736
chr1	434679	434738	-0.36577
chr1	434928	434987	0.20669
chr1	435299	435358	0.39651
chr1	435541	435600	-0.42654
chr1	435835	435893	-0.18053
chr1	436184	436243	0.18547
chr1	436453	436512	-0.47527
chr1	436793	436852	-1.15791
chr1	437003	437062	-0.75379
chr1	437228	437287	-1.10215
chr1	437401	437460	-0.92488
chr1	437685	437744	-0.53394
chr1	437984	438043	0.14952
chr1	438331	438384	-0.04515
chr1	438529	438588	-0.16319
chr1	438798	438857	-0.50541
chr1	439090	439149	-0.39344
chr1	439299	439358	-0.59218
chr1	439587	439646	-0.21898
chr1	439829	439888	-0.35772
chr1	440005	440064	0.00052
chr1	440188	440247	1.04476
chr1	440631	440690	1.05036
chr1	440813	440872	0.74115
chr1	441018	441077	0.40769
chr1	441466	441525	0.15817
chr1	441843	441902	-0.79039
chr1	442279	442337	-1.47679
chr1	442693	442752	-0.92941
chr1	443098	443154	-0.50637
chr1	443289	443348	-0.23094
chr1	443504	443563	-0.24281
chr1	443937	443996	2.08129
chr1	444284	444343	0.45014
chr1	444606	444664	0.74782
chr1	444928	444983	0.63363
chr1	445210	445265	0.21646
chr1	445517	445575	-0.53002
chr1	445943	446002	0.75310
chr1	446285	446343	0.28650
chr1	446613	446672	0.34820
chr1	446871	446930	0.31036
chr1	447038	447097	-0.12294
chr1	447288	447346	-1.31769
chr1	447626	447685	-1.09809
chr1	448107	448166	-0.28262
chr1	448287	448346	-0.49437
chr1	448547	448606	-0.82757
chr1	448781	448840	0.20255
chr1	448992	449051	0.11969
chr1	449297	449354	1.05264
chr1	449464	449523	-0.40884
chr1	449642	449701	-0.31348
chr1	449841	449900	-0.38041
chr1	450075	450134	0.56022
chr1	450500	450559	-0.67048
chr1	450708	450767	0.45480
chr1	451175	451234	0.28479
chr1	451475	451534	0.62157
chr1	451656	451715	1.18286
chr1	451864	451923	1.60565
chr1	452112	452171	1.22005
chr1	452604	452662	0.19385
chr1	452914	452973	0.71286
chr1	453099	453154	1.69865
chr1	453430	453485	1.09272
chr1	453660	453719	0.53716
chr1	453835	453892	0.86689
chr1	454139	454198	-0.07742
chr1	454547	454602	-0.55995
chr1	454721	454780	-0.96969
chr1	454951	455009	-0.19169
chr1	455303	455362	-0.01682
chr1	455528	455587	-1.36031
chr1	455755	455814	0.23824
chr1	456053	456112	-0.35549
chr1	456372	456430	-1.50040
chr1	456605	456664	-1.76113
chr1	456807	456866	-1.05768
chr1	457117	457176	-0.00363
chr1	457377	457436	3.60868
chr1	457666	457725	1.71577
chr1	457990	458047	1.17868
chr1	458223	458282	0.69685
chr1	458664	458720	1.00806
chr1	459141	459200	0.85002
chr1	459648	459706	0.28454
chr1	459836	459895	2.37474
chr1	460128	460187	0.39789
chr1	460403	460462	-0.00357
chr1	460667	460724	0.57434
chr1	460908	460967	0.36776
chr1	461158	461215	-1.64103
chr1	461524	461583	-0.97560
chr1	461772	461831	-1.17974
chr1	462100	462159	-0.82719
chr1	462321	462380	-0.64237
chr1	462500	462559	-0.80922
chr1	462946	463005	0.29111
chr1	463142	463199	-0.53479
chr1	463388	463447	0.38969
chr1	463649	463706	0.61067
chr1	463840	463899	0.84219
chr1	464044	464103	0.14899
chr1	464283	464342	0.99767
chr1	464460	464519	0.95762
chr1	464647	464706	0.74772
chr1	464881	464940	0.13347
chr1	465147	465206	-0.07379
chr1	465554	465613	-0.38627
chr1	465741	465800	-0.92846
chr1	465977	466036	0.49725
chr1	466271	466330	0.40520
chr1	466677	466736	1.18901
chr1	466938	466996	-0.36553
chr1	467131	467189	0.73278
chr1	467300	467357	-0.04648
chr1	467485	467544	-0.36601
chr1	467710	467767	-0.31877
chr1	468055	468113	-0.42820
chr1	468399	468458	0.00952
chr1	468584	468643	-0.15345
chr1	468795	468854	-1.12317
chr1	469187	469246	-0.77113
chr1	469465	469524	-0.08471
chr1	469692	469751	0.16744
chr1	470244	470303	0.26491
chr1	470412	470469	0.41016
chr1	470581	470640	0.79759
chr1	470824	470883	1.10423
chr1	471094	471153	1.13806
chr1	471270	471329	3.08828
chr1	471558	471614	-0.19110
chr1	472106	472165	0.21449
chr1	472293	472352	0.69659
chr1	472542	472601	0.35736
chr1	472832	472889	-0.07406
chr1	473170	473228	-0.20234
chr1	473553	473612	-0.16307
chr1	473908	473967	-1.62075
chr1	474175	474234	-0.46235
chr1	474385	474444	0.00907
chr1	474559	474618	0.58676
chr1	474742	474801	0.01354
chr1	475095	475153	-0.44506
chr1	475268	475327	-0.49726
chr1	475701	475759	-0.39621
chr1	475899	475958	0.13965
chr1	476090	476149	1.17415
chr1	476328	476387	0.52710
chr1	476661	476717	0.79803
chr1	477061	477120	-0.61727
chr1	477367	477426	0.59364
chr1	477556	477615	0.37222
chr1	477777	477836	-0.41601
chr1	477983	478040	-0.92403
chr1	478373	478431	-0.92687
chr1	478888	478947	-0.00388
chr1	479300	479359	-0.28929
chr1	479466	479522	-0.69120
chr1	480000	480059	0.53939
chr1	480179	480238	0.34809
chr1	480410	480469	0.90118
chr1	480868	480927	0.70918
chr1	481044	481103	0.13567
chr1	481442	481501	0.12152
chr1	481640	481699	-0.10071
chr1	481883	481939	0.53274
chr1	482244	482299	0.05207
chr1	482475	482534	1.61849
chr1	482706	482765	0.87104
chr1	482944	483003	-0.11742
chr1	483215	483273	0.43620
chr1	483576	483635	0.43543
chr1	484062	484121	0.64847
chr1	484250	484309	-0.27592
chr1	484521	484580	-0.07497
chr1	484983	485042	-0.74545
chr1	485332	485391	-0.18327
chr1	485530	485583	-0.01951
chr1	485722	485780	0.43045
chr1	485908	485967	-0.76502
chr1	486190	486249	-1.27610
chr1	486380	486439	-0.72140
chr1	486592	486651	-0.44121
chr1	487064	487123	1.15007
chr1	487568	487627	-0.62308
chr1	487889	487948	0.08719
chr1	488287	488346	-0.62022
chr1	488537	488596	-0.51421
chr1	488872	488931	0.30432
chr1	489096	489155	-0.72470
chr1	489377	489436	-1.05630
chr1	489732	489791	-0.32450
chr1	489952	490011	-0.38400
chr1	490146	490205	-0.28994
chr1	490514	490573	0.73188
chr1	490959	491018	-0.93375
chr1	491298	491356	-1.24381
chr1	491874	491933	-0.39998
chr1	492112	492171	0.10440
chr1	492288	492347	-0.92829
chr1	492519	492578	-0.55376
chr1	492833	492892	-0.15875
chr1	493026	493085	-0.69293
chr1	493220	493279	-0.09196
chr1	493458	493517	-0.10120
chr1	493675	493734	0.09811
chr1	493965	494023	-0.27296
chr1	494198	494257	0.29962
chr1	494528	494587	-0.28439
chr1	494834	494893	0.55651
chr1	495227	495285	-0.52835
chr1	495772	495831	0.44146
chr1	496033	496092	0.23239
chr1	496233	496292	0.07000
chr1	496442	496501	0.52733
chr1	496787	496846	0.72538
chr1	497055	497113	0.14587
chr1	497297	497356	0.12651
chr1	497599	497658	0.27273
chr1	497802	497861	-0.14101
chr1	497986	498045	0.32209
chr1	498176	498231	-0.39282
chr1	498339	498398	1.09509
chr1	498572	498631	1.29807
chr1	498913	498972	-0.08233
chr1	499117	499174	0.11044
chr1	499377	499436	-0.38809
chr1	499606	499665	0.58457
chr1	499842	499901	0.93079
chr1	500186	500245	0.24133
chr1	500389	500447	-0.01110
chr1	500767	500826	0.71349
chr1	501067	501126	0.42597
chr1	501384	501443	-0.82358
chr1	501549	501608	0.07323
chr1	501862	501921	-0.20323
chr1	502040	502099	0.33950
chr1	502330	502389	1.49029
chr1	502609	502668	-0.51810
chr1	502898	502957	0.23946
chr1	503119	503178	-0.01124
chr1	503348	503407	0.52542
chr1	503536	503595	1.01939
chr1	503704	503763	0.76508
chr1	503936	503992	-0.17581
chr1	504175	504234	-0.01712
chr1	504579	504638	0.68370
chr1	504842	504901	-0.63809
chr1	505053	505112	-0.39883
chr1	505222	505277	-1.21871
chr1	505393	505452	-0.49360
chr1	505609	505668	-0.88387
chr1	505935	505993	-0.66860
chr1	506210	506269	0.03876
chr1	506385	506443	-0.10131
chr1	506768	506824	-0.69683
chr1	506985	507044	-0.75708
chr1	507179	507238	-1.28289
chr1	507376	507435	-0.71298
chr1	507724	507782	-0.01044
chr1	508118	508177	1.15930
chr1	508541	508600	0.74788
chr1	508709	508768	1.09630
chr1	508973	509032	1.45827
chr1	509146	509204	1.01736
chr1	509445	509504	0.25315
chr1	509701	509760	-0.53218
chr1	509952	510006	0.29104
chr1	510261	510320	-0.10398
chr1	510521	510580	-0.47931
chr1	510765	510819	-0.79926
chr1	510998	511057	-0.00792
chr1	511201	511260	0.80943
chr1	511533	511592	1.59446
chr1	511914	511973	0.80643
chr1	512202	512261	0.68558
chr1	512393	512452	-0.96336
chr1	512562	512621	-0.79863
chr1	513005	513063	0.08248
chr1	513233	513292	-0.43153
chr1	513438	513497	-0.10456
chr1	513626	513685	-0.42514
chr1	513945	514004	-0.63801
chr1	514237	514296	0.86532
chr1	514425	514484	-0.42298
chr1	514592	514651	-0.12133
chr1	514787	514846	0.33604
chr1	515134	515192	0.60717
chr1	515337	515396	1.68812
chr1	515515	515574	0.01550
chr1	515713	515772	0.00791
chr1	515943	516002	0.60867
chr1	516117	516176	0.65904
chr1	516387	516446	-0.67362
chr1	516655	516714	-0.72078
chr1	516862	516921	-0.95863
chr1	517060	517119	-0.23529
chr1	517567	517623	-1.00170
chr1	517750	517809	0.63930
chr1	517917	517975	0.06992
chr1	518161	518220	1.75461
chr1	518408	518467	2.38847
chr1	518635	518692	2.65657
chr1	519008	519065	1.46229
chr1	519369	519428	1.47581
chr1	519716	519775	0.57503
chr1	520079	520137	-1.23270
chr1	520490	520549	-0.82786
chr1	520944	521003	-0.59997
chr1	521205	521263	-1.38179
chr1	521517	521576	-1.50324
chr1	521796	521854	-1.30882
chr1	521982	522041	-0.54405
chr1	522209	522267	-0.00053
chr1	522536	522593	-0.17710
chr1	522857	522916	-0.73330
chr1	523255	523314	-0.25503
chr1	523482	523541	-0.44381
chr1	523680	523739	-1.34814
chr1	523931	523988	-1.46252
chr1	524132	524190	-0.71449
chr1	524360	524419	0.11730
chr1	524567	524626	-0.49328
chr1	524776	524835	0.87088
chr1	525016	525075	-0.13885
chr1	525354	525413	-0.62913
chr1	525719	525778	0.63598
chr1	525911	525970	-0.74137
chr1	526252	526311	0.20829
chr1	526557	526616	0.41062
chr1	526948	527006	-0.12823
chr1	527212	527271	0.25196
chr1	527468	527527	0.00016
chr1	527848	527907	0.72429
chr1	528305	528364	1.59980
chr1	528501	528560	1.18518
chr1	528813	528872	2.29556
chr1	529004	529063	2.64613
chr1	529226	529285	1.08370
chr1	529492	529551	0.46542
chr1	529756	529815	0.42455
chr1	529964	530023	1.08512
chr1	530315	530374	1.21334
chr1	530698	530756	0.00386
chr1	531163	531222	-0.24787
chr1	531398	531457	0.87793
chr1	531656	531715	1.07436
chr1	531853	531912	1.34213
chr1	532063	532121	1.10487
chr1	532298	532356	1.37738
chr1	532506	532565	3.05128
chr1	532744	532803	2.70277
chr1	533012	533071	1.40326
chr1	533399	533458	0.71602
chr1	533656	533714	0.89185
chr1	533982	534036	1.71271
chr1	534181	534240	0.20242
chr1	534447	534506	0.77320
chr1	534891	534950	0.74379
chr1	535296	535355	-0.14094
chr1	535827	535886	0.23255
chr1	535980	536037	0.07448
chr1	536496	536551	0.28513
chr1	536873	536931	0.21784
chr1	537163	537220	0.24040
chr1	537327	537386	0.45799
chr1	537737	537796	0.96367
chr1	537944	538003	1.21598
chr1	538224	538282	0.61218
chr1	538487	538545	0.58719
chr1	538713	538772	0.13736
chr1	539012	539071	-0.94901
chr1	539361	539420	-0.67454
chr1	539541	539600	0.25948
chr1	539757	539816	0.24439
chr1	539944	540003	0.46334
chr1	540279	540338	1.14146
chr1	540524	540583	1.30746
chr1	540701	540760	1.41622
chr1	541101	541160	1.52468
chr1	541440	541498	2.15515
chr1	541824	541883	1.90407
chr1	542101	542159	1.23351
chr1	542343	542402	1.56226
chr1	542621	542680	0.29524
chr1	542894	542952	-0.80010
chr1	543224	543283	-0.25342
chr1	543546	543605	0.83545
chr1	543867	543925	-0.44746
chr1	544209	544267	0.09393
chr1	544574	544633	0.59917
chr1	544807	544866	0.74820
chr1	545121	545177	0.84903
chr1	545295	545354	0.56610
chr1	545596	545654	-0.43941
chr1	545841	545895	-0.04397
chr1	546040	546099	-0.59180
chr1	546549	546607	0.16004
chr1	546733	546791	-0.19870
chr1	547095	547151	0.35586
chr1	547332	547391	-0.22212
chr1	547566	547625	0.18920
chr1	547759	547818	-0.26694
chr1	547944	548002	-1.06360
chr1	548159	548217	-0.63405
chr1	548331	548387	0.28245
chr1	548542	548601	0.85673
chr1	548778	548837	0.53161
chr1	548986	549045	-0.57367
chr1	549199	549257	-0.62703
chr1	549379	549432	0.03082
chr1	549605	549663	-0.55458
chr1	549776	549831	-0.65084
chr1	550097	550156	-0.34753
chr1	550322	550381	0.62693
chr1	550653	550711	0.20915
chr1	550853	550912	0.59684
chr1	551116	551175	-0.86433
chr1	551461	551515	-0.89816
chr1	551799	551856	-0.70592
chr1	551972	552030	-0.02736
chr1	552380	552437	-0.32703
chr1	552611	552670	-0.64069
chr1	552837	552896	-0.08169
chr1	553119	553178	-0.16774
chr1	553328	553387	-0.00253
chr1	553700	553759	0.58748
chr1	554014	554073	-0.25142
chr1	554308	554367	0.69036
chr1	554512	554571	0.09483
chr1	554912	554967	-1.26596
chr1	555277	555336	-0.76639
chr1	555651	555710	-1.19248
chr1	556082	556140	-0.56205
chr1	556311	556370	-1.26341
chr1	556540	556599	0.79592
chr1	556956	557015	1.78785
chr1	557424	557483	1.63745
chr1	557952	558009	1.88548
chr1	558193	558252	0.96773
chr1	558597	558656	0.81633
chr1	558785	558844	-0.60730
chr1	559006	559063	0.56063
chr1	559338	559396	0.76013
chr1	559545	559604	0.78641
chr1	559834	559893	0.85095
chr1	560204	560261	1.41714
chr1	560535	560594	0.66876
chr1	561086	561144	-0.21246
chr1	561288	561346	-0.58432
chr1	561612	561671	0.39391
chr1	561863	561922	-0.02906
chr1	562105	562164	-0.26670
chr1	562293	562350	-0.09552
chr1	562527	562586	-1.18778
chr1	562912	562971	-0.20443
chr1	563286	563345	-0.74063
chr1	563520	563579	-0.99858
chr1	563758	563817	-0.12834
chr1	563987	564046	-0.60391
chr1	564332	564391	-0.38858
chr1	564546	564605	-0.86618
chr1	564792	564851	-0.90880
chr1	565256	565315	0.03226
chr1	565428	565487	0.23321
chr1	565745	565804	0.78111
chr1	566222	566278	-0.03710
chr1	566395	566454	0.07138
chr1	566897	566956	0.26204
chr1	567331	567390	0.40815
chr1	567580	567638	-0.63032
chr1	568016	568074	-0.24202
chr1	568342	568401	-0.48957
chr1	568603	568659	-0.23660
chr1	568792	568851	0.24958
chr1	569218	569276	0.58280
chr1	569462	569521	-0.59963
chr1	569650	569709	0.34716
chr1	569828	569886	0.04357
chr1	570225	570282	-1.21983
chr1	570474	570532	-1.79087
chr1	570690	570749	-1.85519
chr1	570905	570964	-1.15770
chr1	571208	571267	-0.78495
chr1	571634	571693	-0.40100
chr1	571883	571942	0.37023
chr1	572052	572107	0.38466
chr1	572347	572400	0.49468
chr1	572560	572619	0.22910
chr1	572772	572831	1.38076
chr1	573003	573060	-0.01652
chr1	573278	573336	0.28010
chr1	573523	573582	1.06408
chr1	573698	573757	-0.10062
chr1	573935	573994	0.01989
chr1	574148	574207	-0.24913
chr1	574353	574410	0.66786
chr1	574625	574684	0.37941
chr1	574853	574912	-0.19664
chr1	575037	575096	1.24878
chr1	575267	575326	1.52126
chr1	575716	575775	1.27193
chr1	575898	575957	0.55895
chr1	576122	576181	0.79077
chr1	576514	576571	1.24288
chr1	576870	576926	0.89666
chr1	577151	577210	1.32713
chr1	577656	577715	1.21881
chr1	577856	577915	-0.16123
chr1	578097	578156	-1.27543
chr1	578440	578499	-1.80784
chr1	578846	578905	-1.09071
chr1	579043	579102	-1.66533
chr1	579459	579516	-1.24561
chr1	579623	579682	-0.11002
chr1	579862	579921	-0.65012
chr1	580125	580184	0.82303
chr1	580296	580355	0.79176
chr1	580594	580653	1.46933
chr1	580894	580953	0.52243
chr1	581177	581236	-0.24295
chr1	581521	581580	-0.57404
chr1	581861	581918	-1.30165
chr1	582157	582216	-0.92958
chr1	582531	582590	-1.14154
chr1	582798	582857	-0.67250
chr1	583121	583180	-0.06060
chr1	583431	583490	0.28653
chr1	583684	583738	0.75191
chr1	583846	583905	0.70000
chr1	584191	584249	-0.01849
chr1	584698	584755	0.96129
chr1	584893	584951	-0.80099
chr1	585107	585165	-0.02029
chr1	585415	585474	1.19030
chr1	585643	585702	-0.89164
chr1	585856	585915	-0.57890
chr1	586114	586171	-0.00335
chr1	586315	586374	-0.04448
chr1	586495	586554	-1.50135
chr1	586834	586892	-0.53093
chr1	587182	587241	-1.21311
chr1	587485	587544	-0.31213
chr1	587857	587916	-0.48559
chr1	588178	588235	-0.99995
chr1	588412	588471	-0.74581
chr1	588667	588725	-1.07920
chr1	589067	589126	-0.48375
chr1	589352	589411	1.55280
chr1	589590	589649	0.64774
chr1	589931	589990	0.31718
chr1	590490	590549	-0.01859
chr1	590689	590748	0.61214
chr1	590886	590945	0.89474
chr1	591074	591133	-0.31612
chr1	591343	591402	1.00011
chr1	591683	591739	0.04416
chr1	591848	591907	0.80731
chr1	592028	592086	0.52200
chr1	592401	592459	-0.06603
chr1	592760	592819	0.14112
chr1	593106	593164	0.00180
chr1	593472	593531	-0.53286
chr1	593954	594013	0.52107
chr1	594282	594341	0.38113
chr1	594542	594601	1.23896
chr1	594909	594968	1.01032
chr1	595262	595321	-0.31346
chr1	595538	595594	0.16889
chr1	595766	595825	-0.11201
chr1	596184	596243	-0.12113
chr1	596360	596419	-0.35495
chr1	596616	596675	0.20161
chr1	596822	596881	-0.72677
chr1	597104	597163	-0.03535
chr1	597532	597591	0.18259
chr1	597817	597876	-1.02449
chr1	598034	598093	0.21212
chr1	598409	598468	-0.80309
chr1	598587	598646	-1.25926
chr1	598904	598963	-0.57671
chr1	599352	599410	-0.11973
chr1	599613	599672	0.12672
chr1	599871	599929	1.70726
chr1	600178	600237	1.32460
chr1	600633	600690	0.39874
chr1	600906	600963	0.44745
chr1	601112	601171	-0.25917
chr1	601377	601436	1.49390
chr1	601667	601726	1.48776
chr1	601852	601911	1.17746
chr1	602135	602194	1.47108
chr1	602474	602533	0.05407
chr1	602846	602905	0.40395
chr1	603158	603217	0.73057
chr1	603338	603397	0.92868
chr1	603569	603628	0.13131
[truncated: 40,627 more rows]
